# Supplementary material for: Genome-wide identification, characterization and expression analysis of MATE family genes in apple (Malus × domestica Borkh)
Source: BMC Genomics. 2021 Aug 30;22:632. doi: 10.1186/s12864-021-07943-1 (PMC8406601; doi:10.1186/s12864-021-07943-1)
Supplement: Supplementary file 1 — Additional file 1 Table S1. Manual filtering of 101 putative MATE proteins. Table S2. Details of the 66 MdMATE genes in apple. Table S3. Duplicated gene pairs of MdMATE genes and expression pattern correlations. Table S4. Collinear gene pairs between MdMATE genes and MATE genes in other species. Table S5. FPKM of MdMATE genes in different tissues/organs and developmental stages. Table S6. Cis-elements of MdMATE genes. Table S7. FPKM of MdMATE genes with three pathogen infections. [file 12864_2021_7943_MOESM1_ESM.xlsx]

## Sheet: Table S1
Table S1. Manual filtering of 101 putative MATE proteins.
Number	Gene name	Reserved for subsequent analysis	Protein length (aa)	HMMER (MatE Domains detected)	SMART (Transmembrane domains detected)	CDD (Superfamily calssified)
1	MD01G1032800	Yes	493	MatE, MatE	10	MATE_like superfamily, PRK00187 superfamily
2	MD01G1066100	Yes	513	MatE, MatE	10	MATE_like superfamily, PRK00187 superfamily
3	MD01G1142500	Yes	502	MatE, MatE	12	MATE_like superfamily, MATE_multi_FepA superfamily, PRK00187 superfamily
4	MD01G1196800	Yes	559	MatE, MatE	11	MATE_like superfamily, PRK00187 superfamily
5	MD01G1206300	Yes	490	MatE, MatE	11	MATE_like superfamily, MATE_multi_FepA superfamily, PRK00187 superfamily
6	MD01G1206400	No	216	MatE	5	MATE_like superfamily
7	MD01G1206500	Yes	489	MatE, MatE	12	MATE_like superfamily
8	MD01G1206600	No	195	MatE	5	MATE_like superfamily
9	MD01G1206700	Yes	499	MatE, MatE	11	MATE_like superfamily, MATE_multi_FepA superfamily, PRK00187 superfamily
10	MD02G1066700	Yes	521	MatE, MatE	10	MATE_like superfamily, PRK00187 superfamily
11	MD02G1311900	Yes	582	MatE, MatE, Polysaccharide biosynthesis C-terminal domain	9	MATE_like superfamily, PRK10367 superfamily, Polysacc_synt_C superfamily, MATE_multi_FepA superfamily, Stt3 superfamily
12	MD03G1175500	Yes	515	MatE, MatE, Polysaccharide biosynthesis C-terminal domain	10	MATE_like superfamily, PRK10367 superfamily, Polysacc_synt_C superfamily, MATE_multi_FepA superfamily
13	MD03G1230300	Yes	482	MatE, MatE	11	MATE_like superfamily, PRK00187 superfamily
14	MD04G1067600	Yes	507	MatE, MatE	11	MATE_like superfamily, PRK00187 superfamily
15	MD04G1077400	No	180	MatE	4	MATE_like superfamily
16	MD04G1077500	No	114	MatE	2	MATE_like superfamily
17	MD04G1165300	Yes	566	MatE, MatE, Polysaccharide biosynthesis C-terminal domain	9	MATE_like superfamily, PRK10367 superfamily, Polysacc_synt_C superfamily, MATE_multi_FepA superfamily
18	MD04G1173000	Yes	570	MatE, MatE	8	MATE_like superfamily, PRK00187 superfamily
19	MD05G1039600	Yes	477	MatE, MatE	9	MATE_like superfamily, PRK00187 superfamily
20	MD05G1056900	Yes	543	MatE	10	MATE_like superfamily, PRK10367_superfamily, PRK00187_superfamily
21	MD05G1344300	Yes	568	MatE, MatE	12	MATE_like superfamily, PRK00187 superfamily
22	MD05G1344400	No	112	MatE	0	MATE_like superfamily
23	MD05G1344500	Yes	509	MatE, MatE	12	MATE_like superfamily, PRK00187 superfamily
24	MD05G1344900	Yes	508	MatE, MatE	12	MATE_like superfamily, PRK00187 superfamily
25	MD06G1067200	No	73	No	2	MATE_like superfamily
26	MD06G1067300	No	94	MatE	2	MATE_like superfamily
27	MD06G1067400	No	178	MatE	4	MATE_like superfamily, PRK00187 superfamily
28	MD06G1072500	No	55	MatE	1	MATE_like superfamily
29	MD06G1222800	Yes	496	MatE, MatE	12	MATE_like superfamily, PRK00187 superfamily, MATE_multi_FepA superfamily
30	MD07G1010700	Yes	712	MatE, MatE	10	MATE_like superfamily, PRK10367 superfamily, Polysacc_synt_C superfamily, MATE_multi_FepA superfamily, Stt3 superfamily
31	MD07G1134500	Yes	520	MatE, MatE	10	MATE_like superfamily, PRK00187 superfamily, Polysacc_synt_C superfamily
32	MD07G1263600	No	99	MatE	1	MATE_like superfamily
33	MD07G1263700	No	59	No	0	MATE_like superfamily
34	MD07G1263800	No	91	MatE	1	MATE_like superfamily
35	MD07G1263900	No	150	MatE	2	MATE_like superfamily
36	MD07G1264100	Yes	556	MatE, MatE	11	MATE_like superfamily, PRK00187 superfamily
37	MD07G1277000	Yes	492	MatE, MatE	12	MATE_like superfamily, PRK00187 superfamily
38	MD07G1277200	Yes	532	MatE, MatE	11	MATE_like superfamily, MATE_multi_FepA superfamily, PRK09776 superfamily, PRK00187 superfamily
39	MD07G1277300	Yes	406	MatE	9	MATE_like superfamily
40	MD07G1291900	No	59	No	0	MATE_like superfamily
41	MD08G1037500	No	101	No	0	MATE_like superfamily
42	MD08G1037600	Yes	488	MatE, MatE	10	MATE_like superfamily
43	MD08G1190900	Yes	572	MatE, MatE	10	MATE_like superfamily, PRK00187 superfamily
44	MD08G1191000	Yes	487	MatE, MatE	12	MATE_like superfamily, PRK00187 superfamily
45	MD08G1209800	Yes	564	MatE, MatE	12	MATE_like superfamily, PRK00187 superfamily
46	MD08G1213400	No	136	MatE	3	MATE_like superfamily
47	MD08G1213500	No	294	MatE	5	MATE_like superfamily
48	MD09G1108500	Yes	588	MatE, MatE	11	MATE_like superfamily, PRK00187 superfamily
49	MD09G1145600	Yes	505	MatE, MatE	10	MATE_like superfamily, PRK00187 superfamily
50	MD09G1258000	Yes	461	MatE, MatE	10	MATE_like superfamily, PRK00187 superfamily
51	MD10G1045100	Yes	499	MatE, MatE	9	MATE_like superfamily, PRK00187 superfamily
52	MD10G1065100	Yes	555	MatE	8	MATE_like superfamily, PRK10367 superfamily, Polysacc_synt_C superfamily
53	MD10G1138300	Yes	593	MatE, MatE, Polysaccharide biosynthesis C-terminal domain	9	MATE_like superfamily, PRK10367 superfamily, Polysacc_synt_C superfamily
54	MD10G1320300	Yes	508	MatE, MatE	12	MATE_like superfamily, PRK00187 superfamily
55	MD11G1148000	Yes	490	MatE, MatE	12	MATE_like superfamily, PRK00187 superfamily, MATE_multi_FepA superfamily
56	MD11G1193400	Yes	514	MatE, MatE	9	MATE_like superfamily, PRK10367 superfamily, MATE_multi_FepA superfamily
57	MD11G1250700	Yes	507	MatE, MatE	10	MATE_like superfamily, PRK00187 superfamily
58	MD11G1251300	Yes	497	MatE, MatE	12	MATE_like superfamily, PRK00187 superfamily
59	MD11G1251500	No	129	MatE	2	MATE_like superfamily
60	MD12G1014300	No	252	MatE	5	MATE_like superfamily
61	MD12G1014500	No	58	No	0	MATE_like superfamily
62	MD12G1014600	No	156	MatE	3	MATE_like superfamily
63	MD12G1014700	Yes	494	MatE, MatE	12	MATE_like superfamily, PRK00187 superfamily
64	MD12G1088700	No	89	MatE	2	MATE_like superfamily
65	MD12G1105700	No	94	MatE	2	MATE_like superfamily
66	MD12G1105800	No	151	MatE	3	MATE_like superfamily
67	MD12G1179400	Yes	552	MatE, MatE, Polysaccharide biosynthesis C-terminal domain	12	MATE_like superfamily, PRK10367 superfamily, Polysacc_synt_C superfamily, MATE_multi_FepA superfamily
68	MD12G1186300	Yes	559	MatE, MatE	8	MATE_like superfamily, PRK00187 superfamily, MATE_multi_FepA superfamily
69	MD13G1031700	No	132	MatE	2	MATE_like superfamily
70	MD13G1031800	Yes	489	MatE, MatE	11	MATE_like superfamily, PRK00187 superfamily
71	MD13G1031900	Yes	497	MatE, MatE	11	MATE_like superfamily, PRK00187 superfamily
72	MD13G1032000	Yes	495	MatE, MatE	11	MATE_like superfamily, PRK00187 superfamily
73	MD13G1032100	Yes	478	MatE, MatE	10	MATE_like superfamily, PRK00187 superfamily
74	MD13G1102100	Yes	524	MatE, MatE	12	MATE_like superfamily, PRK00187 superfamily
75	MD13G1166100	Yes	518	MatE, MatE	10	MATE_like superfamily, PRK00187 superfamily
76	MD13G1266100	No	138	MatE	3	MATE_like superfamily
77	MD13G1266200	No	233	MatE	6	MATE_like superfamily, PRK00187 superfamily
78	MD14G1012300	Yes	494	MatE, MatE	12	MATE_like superfamily, PRK00187 superfamily
79	MD14G1231700	No	79	No	1	MATE_like superfamily
80	MD14G1231800	No	146	MatE	3	MATE_like superfamily, PRK00187 superfamily
81	MD15G1197200	Yes	532	MatE, MatE	10	MATE_like superfamily, PRK00187 superfamily
82	MD15G1378200	Yes	502	MatE, MatE	10	MATE_like superfamily, PRK00187 superfamily, PRK10367 superfamily
83	MD15G1378400	No	169	MatE	4	MATE_like superfamily
84	MD15G1378900	Yes	544	MatE, MatE	12	MATE_like superfamily, PRK00187 superfamily, PRK10367 superfamily
85	MD15G1379000	No	333	MatE, MatE	7	MATE_like superfamily
86	MD15G1379100	Yes	498	MatE, MatE	10	MATE_like superfamily
87	MD15G1393900	Yes	551	MatE, MatE	11	MATE_like superfamily, PRK00187 superfamily
88	MD16G1033800	Yes	491	MatE, MatE, Polysaccharide biosynthesis C-terminal domain	10	MATE_like superfamily, PRK00187 superfamily
89	MD16G1033900	Yes	495	MatE, MatE	10	MATE_like superfamily, PRK00187 superfamily
90	MD16G1034100	Yes	495	MatE, MatE	12	MATE_like superfamily, PRK00187 superfamily
91	MD16G1034200	Yes	431	MatE, MatE	9	MATE_like superfamily, PRK00187 superfamily
92	MD16G1034300	No	309	MatE	6	MATE_like superfamily, PRK00187 superfamily
93	MD16G1034400	No	217	MatE	4	MATE_like superfamily, PRK00187 superfamily
94	MD16G1101800	No	274	MatE	6	MATE_like superfamily, PRK00187 superfamily
95	MD16G1102700	Yes	511	MatE, MatE, MatE	10	MATE_like superfamily, PRK00187 superfamily
96	MD16G1165600	Yes	518	MatE, MatE	10	MATE_like superfamily, PRK00187 superfamily
97	MD16G1204000	No	372	MatE	5	MATE_like superfamily, PRK10367 superfamily
98	MD17G1096400	Yes	506	MatE, MatE	11	MATE_like superfamily, PRK00187 superfamily
99	MD17G1131800	Yes	512	MatE, MatE	10	MATE_like superfamily, PRK00187 superfamily
100	MD17G1132100	Yes	514	MatE, MatE	10	MATE_like superfamily, PRK00187 superfamily
101	MD17G1137500	Yes	483	MatE, MatE	12	MATE_like superfamily, PRK00187 superfamily

## Sheet: Table S2
Table S2. Details of the 66 MdMATE genes in apple.
Gene name	Gene ID	Chromosome	Gene start	Gene end	Gene strand	Protein length	Molecular weight (MW)	Theoretical pI	Subcellular localizations
MdMATE1	MD09G1145600	Chr09	11339082	11342278	+	505	55135.2	6.93	plasma membrane
MdMATE2	MD17G1132100	Chr17	11753815	11757028	+	514	55993.9	6.94	plasma membrane
MdMATE3	MD01G1032800	Chr01	11387617	11393024	+	493	54342.1	6.08	plasma membrane
MdMATE4	MD01G1066100	Chr01	17008444	17011654	-	513	55856.5	5.1	plasma membrane
MdMATE5	MD01G1142500	Chr01	25203442	25206656	-	502	55449.9	7.02	plasma membrane
MdMATE6	MD01G1196800	Chr01	29468943	29470622	+	559	60439.2	6.81	plasma membrane
MdMATE7	MD01G1206300	Chr01	30165178	30169639	-	490	54109.7	6.39	plasma membrane
MdMATE8	MD01G1206500	Chr01	30185553	30187919	-	489	54497.8	6.52	plasma membrane
MdMATE9	MD01G1206700	Chr01	30198198	30201930	-	499	54845.9	5.88	plasma membrane
MdMATE10	MD02G1066700	Chr02	5452096	5453661	+	521	55867	8.37	plasma membrane
MdMATE11	MD02G1311900	Chr02	36700924	36705209	-	582	61752.7	9.54	plasma membrane
MdMATE12	MD03G1175500	Chr03	24021426	24025824	-	515	55059.7	6.52	plasma membrane
MdMATE13	MD03G1230300	Chr03	31541559	31544632	-	482	52130.8	7.12	chloroplast
MdMATE14	MD04G1067600	Chr04	9061182	9062705	-	507	55639.8	7.87	plasma membrane
MdMATE15	MD04G1165300	Chr04	25589042	25592748	+	566	60200.4	9.3	plasma membrane
MdMATE16	MD04G1173000	Chr04	26451647	26455162	+	570	62320.6	6.79	plasma membrane
MdMATE17	MD05G1039600	Chr05	6713527	6717783	+	477	51325.2	8.07	plasma membrane
MdMATE18	MD05G1056900	Chr05	9972974	9980453	+	543	58760.2	8.93	plasma membrane
MdMATE19	MD05G1344300	Chr05	46385540	46391788	-	568	61618.5	9.04	plasma membrane
MdMATE20	MD05G1344500	Chr05	46428388	46433408	-	509	55553.1	5.49	plasma membrane
MdMATE21	MD05G1344900	Chr05	46473787	46479027	-	508	55759.4	5.46	chloroplast
MdMATE22	MD06G1222800	Chr06	35416223	35419145	+	496	53760.7	7.93	plasma membrane
MdMATE23	MD07G1010700	Chr07	971139	979902	+	712	77023	9.52	plasma membrane
MdMATE24	MD07G1134500	Chr07	19641860	19644708	+	520	56705.4	5.28	vacuole
MdMATE25	MD07G1264100	Chr07	33280632	33282302	+	556	60091.9	7.05	plasma membrane
MdMATE26	MD07G1277000	Chr07	34232019	34236081	-	492	54011.8	6.59	plasma membrane
MdMATE27	MD07G1277200	Chr07	34250462	34252899	-	532	58862	8.24	plasma membrane
MdMATE28	MD07G1277300	Chr07	34256146	34258420	-	406	45195.8	5.43	plasma membrane
MdMATE29	MD08G1037600	Chr08	2758055	2762443	+	488	52637.1	6	Endoplasma reticulum
MdMATE30	MD08G1190900	Chr08	24176868	24181037	-	572	63032.7	6.49	plasma membrane
MdMATE31	MD08G1191000	Chr08	24185181	24188550	-	487	53164.7	6.11	plasma membrane
MdMATE32	MD08G1209800	Chr08	27289656	27293414	-	564	61627.2	6.07	plasma membrane
MdMATE33	MD09G1108500	Chr09	8028935	8035244	-	588	64579.2	8.46	plasma membrane
MdMATE34	MD09G1258000	Chr09	33009444	33012636	-	461	50186.4	7.51	cytoplasm
MdMATE35	MD10G1045100	Chr10	6050146	6053435	+	499	53761.1	8.26	chloroplast
MdMATE36	MD10G1065100	Chr10	8907798	8920170	+	555	60090.6	9.03	plasma membrane
MdMATE37	MD10G1138300	Chr10	22296546	22303467	+	593	62756.2	9.43	plasma membrane
MdMATE38	MD10G1320300	Chr10	40200568	40209719	-	508	54414.1	6.12	plasma membrane
MdMATE39	MD11G1148000	Chr11	13964452	13967815	+	490	53129.8	8.25	vacuole
MdMATE40	MD11G1193400	Chr11	27479648	27484268	-	514	55095.6	6.13	plasma membrane
MdMATE41	MD11G1250700	Chr11	36276069	36278581	-	507	55477.2	6.7	plasma membrane
MdMATE42	MD11G1251300	Chr11	36340540	36343234	-	497	54418.3	6.21	plasma membrane
MdMATE43	MD12G1014700	Chr12	1511347	1514983	+	494	54281.2	5.56	chloroplast
MdMATE44	MD12G1179400	Chr12	25976156	25979956	+	552	58770.7	9.15	plasma membrane
MdMATE45	MD12G1186300	Chr12	26857254	26860282	+	559	61092.8	7.1	plasma membrane
MdMATE46	MD13G1031800	Chr13	2261378	2265466	+	489	53581.1	6.15	plasma membrane
MdMATE47	MD13G1031900	Chr13	2271296	2274954	+	497	54949.6	8.6	plasma membrane
MdMATE48	MD13G1032000	Chr13	2279043	2283415	+	495	54555.3	8.14	plasma membrane
MdMATE49	MD13G1032100	Chr13	2285717	2292130	+	478	51624.9	7.44	plasma membrane
MdMATE50	MD13G1102100	Chr13	7258848	7267359	-	524	57077.3	7.02	plasma membrane
MdMATE51	MD13G1166100	Chr13	13250956	13252641	+	518	57162.4	7.55	plasma membrane
MdMATE52	MD14G1012300	Chr14	1141928	1147146	+	494	54299.2	6.04	cytoplasm
MdMATE53	MD15G1197200	Chr15	15658088	15660866	+	532	56957.1	8.18	plasma membrane
MdMATE54	MD15G1378200	Chr15	46359354	46369596	-	502	55513.2	5.05	chloroplast
MdMATE55	MD15G1378900	Chr15	46455214	46459249	-	544	59823.1	6.25	plasma membrane
MdMATE56	MD15G1379100	Chr15	46540982	46551963	-	498	54358.4	6.07	plasma membrane
MdMATE57	MD15G1393900	Chr15	49132639	49134622	-	551	59845.5	7.46	plasma membrane
MdMATE58	MD16G1033800	Chr16	2433235	2436107	-	491	52947.2	5.77	plasma membrane
MdMATE59	MD16G1033900	Chr16	2437055	2442576	+	495	54300.8	6.15	plasma membrane
MdMATE60	MD16G1034100	Chr16	2445755	2449585	+	495	54226.8	7.48	plasma membrane
MdMATE61	MD16G1034200	Chr16	2458918	2461311	+	431	47525.9	6.86	plasma membrane
MdMATE62	MD16G1102700	Chr16	7180041	7185152	-	511	55702.2	8.82	plasma membrane
MdMATE63	MD16G1165600	Chr16	13796450	13798358	+	518	56579	8.3	plasma membrane
MdMATE64	MD17G1096400	Chr17	8139923	8145828	-	506	55092.7	6.07	plasma membrane
MdMATE65	MD17G1131800	Chr17	11642497	11645674	+	512	56022.2	5.89	plasma membrane
MdMATE66	MD17G1137500	Chr17	12328143	12329594	+	483	52614.1	8.74	plasma membrane

## Sheet: Table S3
Table S3. Duplicated gene pairs of MdMATE genes and expression pattern correlations.
Gene name	Gene ID	Gene name	Gene ID	Duplication Type	Ka	Ks	Ka/Ks	Selection pressure	Note	All profiles Spearman's rho	All profiles P-value	Flower profiles Spearman's rho	Flower profiles P-value	Bud profiles Spearman's rho	Bud profiles P-value	Fruit profiles Spearman's rho	Fruit profiles P-value
MdMATE1	MD09G1145600	MdMATE65	MD17G1131800	Segmental duplication	0.113903	0.619542	0.183851	Purifying selection		0.372954	0.0250736	0.0580259	0.873495	0.394665	0.438739	0.747382	0.000875062
MdMATE4	MD01G1066100	MdMATE7	MD01G1206300	Segmental duplication	0.290535	3.05707	0.0950372	Purifying selection		-0.0324918	0.850782	-0.281387	0.430931	-0.392792	0.441113	NA	NA
MdMATE4	MD01G1066100	MdMATE24	MD07G1134500	Segmental duplication	0.0383927	0.16983	0.226065	Purifying selection		0.538731	0.000699533	0.580645	0.0783989	NA	NA	NA	NA
MdMATE4	MD01G1066100	MdMATE26	MD07G1277000	Segmental duplication	0.268977	2.98907	0.0899868	Purifying selection		0.618248	5.86306e-05	0.771467	0.00896244	-0.392792	0.441113	NA	NA
MdMATE6	MD01G1196800	MdMATE14	MD04G1067600	Segmental duplication	0.209256	2.54895	0.082095	Purifying selection		-0.031102	0.857098	NA	NA	NA	NA	0.369548	0.158911
MdMATE7	MD01G1206300	MdMATE24	MD07G1134500	Segmental duplication	0.29096	3.10931	0.093577	Purifying selection		-0.0171524	0.920909	-0.468979	0.171528	NA	NA	NA	NA
MdMATE7	MD01G1206300	MdMATE26	MD07G1277000	Segmental duplication	0.0757385	0.14463	0.523671	Purifying selection		0.0549916	0.750071	-0.340427	0.335782	0.542857	0.297222	NA	NA
MdMATE10	MD02G1066700	MdMATE53	MD15G1197200	Segmental duplication	0.0541861	0.382172	0.141785	Purifying selection		0.736285	3.08409e-07	0.789352	0.00662195	-0.0338062	0.94931	0.444118	0.0866221
MdMATE11	MD02G1311900	MdMATE23	MD07G1010700	Segmental duplication	0.043179	0.132778	0.325196	Purifying selection		0.342366	0.0409605	0.0673143	0.853415	0.774597	0.070484	0.23405	0.382953
MdMATE12	MD03G1175500	MdMATE40	MD11G1193400	Segmental duplication	0.0608101	0.207435	0.293153	Purifying selection		-0.275933	0.103389	-0.0666667	0.864754	0.0857143	0.919444	0.191176	0.476928
MdMATE13	MD03G1230300	MdMATE42	MD11G1251300	Segmental duplication	0.206309	0.716324	0.288011	Purifying selection		0.37729	0.0233041	-0.29697	0.40695	0.942857	0.0166667	0.471983	0.0649133
MdMATE15	MD04G1165300	MdMATE44	MD12G1179400	Segmental duplication	0.0573448	0.155308	0.369233	Purifying selection		0.533848	0.00095064	0.0787879	0.838004	0.942857	0.0166667	0.552941	0.0285876
MdMATE16	MD04G1173000	MdMATE45	MD12G1186300	Segmental duplication	0.0749159	0.159894	0.468536	Purifying selection		-0.0285714	0.86862	NA	NA	NA	NA	NA	NA
MdMATE17	MD05G1039600	MdMATE35	MD10G1045100	Segmental duplication	0.0348876	0.199604	0.174784	Purifying selection		0.641591	2.47645e-05	0.276964	0.438516	0.942857	0.0166667	0.437371	0.0902373
MdMATE18	MD05G1056900	MdMATE36	MD10G1065100	Segmental duplication	0.205542	0.53177	0.386525	Purifying selection		-0.0759331	0.658771	0.490909	0.154443	0.0857143	0.919444	-0.576471	0.0215634
MdMATE19	MD05G1344300	MdMATE38	MD10G1320300	Segmental duplication	0.101428	0.183268	0.553439	Purifying selection		0.470823	0.00375428	0.539394	0.113298	0.714286	0.136111	0.714286	0.00187969
MdMATE22	MD06G1222800	MdMATE58	MD16G1033800	Segmental duplication	0.321346	2.89378	0.111047	Purifying selection		-0.62285	4.97416e-05	0.0486324	0.893868	-0.758971	0.0801412	-0.882353	0
MdMATE24	MD07G1134500	MdMATE26	MD07G1277000	Segmental duplication	0.280104	3.11583	0.0898971	Purifying selection		0.515393	0.00129617	0.385733	0.270945	NA	NA	NA	NA
MdMATE30	MD08G1190900	MdMATE54	MD15G1378200	Segmental duplication	0.20847	0.80488	0.259007	Purifying selection		0.178395	0.297887	-0.681583	0.0299658	-0.654654	0.158302	-0.0204524	0.940071
MdMATE32	MD08G1209800	MdMATE57	MD15G1393900	Segmental duplication	0.0884338	0.259539	0.340734	Purifying selection		0.178881	0.296551	0.460418	0.180554	0.359211	0.484359	-0.15011	0.578966
MdMATE33	MD09G1108500	MdMATE38	MD10G1320300	Segmental duplication	0.262989	1.86987	0.140646	Purifying selection		-0.0485356	0.778632	0.243162	0.498434	-0.40584	0.424663	0.0627397	0.817448
MdMATE33	MD09G1108500	MdMATE64	MD17G1096400	Segmental duplication	0.0385667	0.149237	0.258425	Purifying selection		0.349636	0.0365945	0.131098	0.718102	-0.531369	0.277963	0.236703	0.377427
MdMATE34	MD09G1258000	MdMATE58	MD16G1033800	Segmental duplication	0.537255	2.23358	0.240535	Purifying selection		-0.168261	0.326616	0.0694106	0.848894	NA	NA	NA	NA
MdMATE38	MD10G1320300	MdMATE64	MD17G1096400	Segmental duplication	0.242394	2.73528	0.0886175	Purifying selection		0.401101	0.0153316	0.662617	0.0368064	-0.392792	0.441113	0.701794	0.00244388
MdMATE50	MD13G1102100	MdMATE62	MD16G1102700	Segmental duplication	0.147433	0.449416	0.328055	Purifying selection		0.633411	3.37662e-05	-0.163636	0.656721	0.771429	0.102778	0.634757	0.00825319
MdMATE51	MD13G1166100	MdMATE63	MD16G1165600	Segmental duplication	0.0609424	0.121997	0.499539	Purifying selection		0.877216	2.24654e-12	0.709091	0.0275141	NA	NA	0.597986	0.0144177
MdMATE7	MD01G1206300	MdMATE8	MD01G1206500	Tandem duplication	0.281468	1.83046	0.153769	Purifying selection	Tandem cluster	-0.372379	0.025316	-0.406181	0.244129	NA	NA	NA	NA
MdMATE8	MD01G1206500	MdMATE9	MD01G1206700	Tandem duplication	0.142095	0.36572	0.388536	Purifying selection		0.0265374	0.8779	0.406181	0.244129	NA	NA	NA	NA
MdMATE19	MD05G1344300	MdMATE20	MD05G1344500	Tandem duplication	0.246264	2.94613	0.0835891	Purifying selection	Tandem cluster	-0.259748	0.126046	0.515152	0.132823	0.771429	0.102778	0.0614024	0.821281
MdMATE26	MD07G1277000	MdMATE27	MD07G1277200	Tandem duplication	0.264034	2.65969	0.0992723	Purifying selection	Tandem cluster	-0.0742327	0.666998	NA	NA	NA	NA	NA	NA
MdMATE27	MD07G1277200	MdMATE28	MD07G1277300	Tandem duplication	0.167482	0.351911	0.475922	Purifying selection		-0.0970178	0.573507	NA	NA	NA	NA	NA	NA
MdMATE30	MD08G1190900	MdMATE31	MD08G1191000	Tandem duplication	0.238416	0.595767	0.400183	Purifying selection	Tandem cluster	-0.122988	0.474853	NA	NA	NA	NA	-0.0973729	0.719781
MdMATE46	MD13G1031800	MdMATE47	MD13G1031900	Tandem duplication	0.127924	0.427241	0.299418	Purifying selection	Tandem cluster	0.074856	0.664365	-0.0605499	0.868032	NA	NA	-0.196184	0.46649
MdMATE47	MD13G1031900	MdMATE48	MD13G1032000	Tandem duplication	0.0567464	0.099057	0.572866	Purifying selection		0.15063	0.38054	0.0669349	0.854234	NA	NA	NA	NA
MdMATE48	MD13G1032000	MdMATE49	MD13G1032100	Tandem duplication	0.25459	1.19374	0.213271	Purifying selection		-0.31059	0.0652319	0.025321	0.944646	-0.654654	0.158302	NA	NA
MdMATE55	MD15G1378900	MdMATE56	MD15G1379100	Tandem duplication	0.388877	2.54369	0.152879	Purifying selection	Tandem cluster	-0.334964	0.0458292	-0.547115	0.101678	-0.314286	0.563889	-0.373529	0.154768
MdMATE58	MD16G1033800	MdMATE59	MD16G1033900	Tandem duplication	0.453641	2.56537	0.176833	Purifying selection	Tandem cluster	0.838918	1.66607e-10	0.723408	0.0180477	-0.394665	0.438739	0.773529	0.000683022
MdMATE59	MD16G1033900	MdMATE60	MD16G1034100	Tandem duplication	0.0420769	0.103767	0.405495	Purifying selection		0.636274	3.03248e-05	0.533783	0.112025	0.576818	0.230732	-0.347059	0.187976
MdMATE60	MD16G1034100	MdMATE61	MD16G1034200	Tandem duplication	0.0965684	0.13173	0.733076	Purifying selection		0.0225386	0.89619	0.534164	0.111721	-0.417365	0.410304	-0.127828	0.637086

## Sheet: Table S4
Table S4. Collinear gene pairs between MdMATE genes and MATE genes in other species.
Apple MATE Gene name	Apple MATE Gene ID	Other species name	Other species MATE Gene name	Other species MATE Gene ID	Ka	Ks	Ka/Ks	Selection pressure
MD09G1145600	MdMATE1	A. thaliana	AT3G59030.1	AtDTX41	0.184352	3.03695	0.0607029	Purifying selection
MD01G1032800	MdMATE3	A. thaliana	AT5G10420.1	AtDTX26	0.241018	2.96145	0.0813849	Purifying selection
MD01G1032800	MdMATE3	A. thaliana	AT5G65380.1	AtDTX27	0.207007	3.00958	0.0687826	Purifying selection
MD01G1066100	MdMATE4	A. thaliana	AT4G00350.1	AtDTX34	0.187867	3.17296	0.0592087	Purifying selection
MD01G1206300	MdMATE7	A. thaliana	AT4G25640.2	AtDTX35	0.257653	2.68162	0.0960814	Purifying selection
MD02G1066700	MdMATE10	A. thaliana	AT4G29140.1	AtDTX51	0.26846	2.90559	0.0923945	Purifying selection
MD02G1066700	MdMATE10	A. thaliana	AT5G19700.1	AtDTX52	0.3318	2.69579	0.123081	Purifying selection
MD02G1311900	MdMATE11	A. thaliana	AT1G51340.2	AtDTX42	0.313784	2.87409	0.109177	Purifying selection
MD02G1311900	MdMATE11	A. thaliana	AT3G08040.1	AtDTX43	0.270428	2.90881	0.0929686	Purifying selection
MD03G1175500	MdMATE12	A. thaliana	AT1G51340.2	AtDTX42	0.208069	3.40825	0.0610486	Purifying selection
MD04G1067600	MdMATE14	A. thaliana	AT4G23030.1	AtDTX49	0.24145	2.02727	0.119101	Purifying selection
MD04G1173000	MdMATE16	A. thaliana	AT2G38510.1	AtDTX53	0.329814	2.81231	0.117275	Purifying selection
MD05G1039600	MdMATE17	A. thaliana	AT1G71870.1	AtDTX54	0.190443	3.32191	0.0573293	Purifying selection
MD05G1056900	MdMATE18	A. thaliana	AT2G21340.1	AtDTX46	0.289049	1.92831	0.149898	Purifying selection
MD05G1056900	MdMATE18	A. thaliana	AT4G39030.1	AtDTX47	0.326875	2.82348	0.11577	Purifying selection
MD05G1344300	MdMATE19	A. thaliana	AT1G61890.1	AtDTX37	0.248542	2.91211	0.0853476	Purifying selection
MD05G1344300	MdMATE19	A. thaliana	AT1G11670.1	AtDTX36	0.271798	2.88637	0.0941661	Purifying selection
MD05G1344300	MdMATE19	A. thaliana	AT4G21910.4	AtDTX39	0.332154	2.75275	0.120663	Purifying selection
MD06G1222800	MdMATE22	A. thaliana	AT1G73700.1	AtDTX17	0.315416	2.71544	0.116157	Purifying selection
MD07G1010700	MdMATE23	A. thaliana	AT1G51340.2	AtDTX42	0.377485	2.83088	0.133345	Purifying selection
MD07G1010700	MdMATE23	A. thaliana	AT3G08040.1	AtDTX43	0.313718	2.77797	0.112931	Purifying selection
MD07G1134500	MdMATE24	A. thaliana	AT4G00350.1	AtDTX34	0.199391	3.21566	0.0620064	Purifying selection
MD08G1037600	MdMATE29	A. thaliana	AT1G47530.1	AtDTX33	0.197296	3.00283	0.0657034	Purifying selection
MD09G1108500	MdMATE33	A. thaliana	AT3G21690.1	AtDTX40	0.208603	2.99817	0.0695768	Purifying selection
MD10G1045100	MdMATE35	A. thaliana	AT1G71870.1	AtDTX54	0.204149	3.33729	0.0611719	Purifying selection
MD10G1065100	MdMATE36	A. thaliana	AT2G21340.1	AtDTX46	0.30998	3.01577	0.102786	Purifying selection
MD10G1065100	MdMATE36	A. thaliana	AT4G39030.1	AtDTX47	0.378967	2.79995	0.135347	Purifying selection
MD10G1138300	MdMATE37	A. thaliana	AT4G38380.1	AtDTX45	0.425042	2.57202	0.165256	Purifying selection
MD10G1320300	MdMATE38	A. thaliana	AT1G61890.1	AtDTX37	0.244561	2.8678	0.0852784	Purifying selection
MD10G1320300	MdMATE38	A. thaliana	AT1G11670.1	AtDTX36	0.256557	2.85517	0.089857	Purifying selection
MD10G1320300	MdMATE38	A. thaliana	AT4G21910.4	AtDTX39	0.327402	2.70268	0.121139	Purifying selection
MD11G1193400	MdMATE40	A. thaliana	AT1G51340.2	AtDTX42	0.226388	3.33154	0.067953	Purifying selection
MD12G1179400	MdMATE44	A. thaliana	AT2G38330.1	AtDTX44	0.332375	2.84275	0.11692	Purifying selection
MD12G1186300	MdMATE45	A. thaliana	AT2G38510.1	AtDTX53	0.312523	2.796	0.111775	Purifying selection
MD13G1032100	MdMATE49	A. thaliana	AT1G15170.1	AtDTX12	0.335372	2.78951	0.120226	Purifying selection
MD13G1102100	MdMATE50	A. thaliana	AT1G12950.1	AtDTX31	0.277648	2.76113	0.100556	Purifying selection
MD13G1102100	MdMATE50	A. thaliana	AT3G26590.1	AtDTX29	0.246442	2.97734	0.0827727	Purifying selection
MD13G1166100	MdMATE51	A. thaliana	AT5G49130.1	AtDTX55	0.278853	2.85008	0.0978405	Purifying selection
MD15G1197200	MdMATE53	A. thaliana	AT5G19700.1	AtDTX52	0.320824	2.62025	0.12244	Purifying selection
MD16G1033900	MdMATE59	A. thaliana	AT1G15170.1	AtDTX12	0.264518	1.96395	0.134686	Purifying selection
MD16G1102700	MdMATE62	A. thaliana	AT1G12950.1	AtDTX31	0.307944	2.68582	0.114655	Purifying selection
MD16G1102700	MdMATE62	A. thaliana	AT3G26590.1	AtDTX29	0.283732	2.92268	0.0970793	Purifying selection
MD16G1165600	MdMATE63	A. thaliana	AT5G49130.1	AtDTX55	0.290306	2.77291	0.104694	Purifying selection
MD17G1096400	MdMATE64	A. thaliana	AT3G21690.1	AtDTX40	0.187527	3.05873	0.0613087	Purifying selection
MD09G1145600	MdMATE1	G. max	Glyma.14G032400.1	GmMATE81	0.13576	3.25591	0.0416963	Purifying selection
MD17G1132100	MdMATE2	G. max	Glyma.14G032400.1	GmMATE81	0.162802	2.14503	0.0758972	Purifying selection
MD01G1066100	MdMATE4	G. max	Glyma.09G257400.1	GmMATE56	0.216459	1.45184	0.149093	Purifying selection
MD01G1066100	MdMATE4	G. max	Glyma.18G235200.1	GmMATE103	0.211828	3.45137	0.061375	Purifying selection
MD01G1196800	MdMATE6	G. max	Glyma.09G146800.1	GmMATE51	0.237322	2.00263	0.118505	Purifying selection
MD01G1196800	MdMATE6	G. max	Glyma.10G239000.1	GmMATE61	0.209304	2.47402	0.0846007	Purifying selection
MD01G1196800	MdMATE6	G. max	Glyma.16G198700.1	GmMATE92	0.230773	2.06205	0.111914	Purifying selection
MD01G1196800	MdMATE6	G. max	Glyma.20G155500.1	GmMATE116	0.214476	2.28743	0.0937629	Purifying selection
MD01G1206300	MdMATE7	G. max	Glyma.10G232200.1	GmMATE60	0.256396	2.14481	0.119542	Purifying selection
MD01G1206300	MdMATE7	G. max	Glyma.20G162000.1	GmMATE117	0.256029	2.72385	0.0939953	Purifying selection
MD02G1066700	MdMATE10	G. max	Glyma.05G226400.1	GmMATE31	0.200677	3.43336	0.0584492	Purifying selection
MD02G1066700	MdMATE10	G. max	Glyma.07G124600.1	GmMATE39	0.316658	2.90094	0.109157	Purifying selection
MD02G1066700	MdMATE10	G. max	Glyma.08G033200.1	GmMATE42	0.227206	3.24796	0.0699537	Purifying selection
MD02G1311900	MdMATE11	G. max	Glyma.12G237400.1	GmMATE74	0.29408	1.79339	0.16398	Purifying selection
MD02G1311900	MdMATE11	G. max	Glyma.15G274600.1	GmMATE87	0.290481	2.59524	0.111928	Purifying selection
MD03G1175500	MdMATE12	G. max	Glyma.13G339800.1	GmMATE79	0.214341	1.17154	0.182957	Purifying selection
MD03G1175500	MdMATE12	G. max	Glyma.15G034600.1	GmMATE84	0.210267	1.2278	0.171255	Purifying selection
MD03G1230300	MdMATE13	G. max	Glyma.13G275500.1	GmMATE77	0.258478	1.47567	0.17516	Purifying selection
MD04G1067600	MdMATE14	G. max	Glyma.01G216600.1	GmMATE6	0.202156	1.37788	0.146715	Purifying selection
MD04G1067600	MdMATE14	G. max	Glyma.05G049700.1	GmMATE28	0.184882	1.87927	0.0983799	Purifying selection
MD04G1067600	MdMATE14	G. max	Glyma.09G146800.1	GmMATE51	0.223728	1.75749	0.1273	Purifying selection
MD04G1067600	MdMATE14	G. max	Glyma.10G239000.1	GmMATE61	0.239728	2.07195	0.115702	Purifying selection
MD04G1067600	MdMATE14	G. max	Glyma.11G026300.1	GmMATE67	0.19437	1.42532	0.136369	Purifying selection
MD04G1067600	MdMATE14	G. max	Glyma.16G198700.1	GmMATE92	0.237699	1.68235	0.14129	Purifying selection
MD04G1067600	MdMATE14	G. max	Glyma.17G131700.1	GmMATE94	0.207974	1.74324	0.119303	Purifying selection
MD04G1067600	MdMATE14	G. max	Glyma.20G155500.1	GmMATE116	0.243699	2.26494	0.107596	Purifying selection
MD04G1173000	MdMATE16	G. max	Glyma.01G132200.1	GmMATE4	0.368735	1.73496	0.212532	Purifying selection
MD04G1173000	MdMATE16	G. max	Glyma.03G036200.1	GmMATE22	0.362712	2.40338	0.150917	Purifying selection
MD04G1173000	MdMATE16	G. max	Glyma.09G276100.1	GmMATE57	0.38329	2.75399	0.139176	Purifying selection
MD04G1173000	MdMATE16	G. max	Glyma.18G214800.1	GmMATE102	0.324909	2.15244	0.150949	Purifying selection
MD05G1039600	MdMATE17	G. max	Glyma.02G075300.1	GmMATE9	0.142897	1.63432	0.0874351	Purifying selection
MD05G1039600	MdMATE17	G. max	Glyma.16G157300.1	GmMATE89	0.138147	1.42478	0.0969605	Purifying selection
MD05G1056900	MdMATE18	G. max	Glyma.11G112200.1	GmMATE70	0.313826	1.56357	0.200711	Purifying selection
MD05G1344300	MdMATE19	G. max	Glyma.15G107100.1	GmMATE85	0.213414	2.16089	0.0987623	Purifying selection
MD06G1222800	MdMATE22	G. max	Glyma.08G050500.1	GmMATE43	0.207925	1.34475	0.15462	Purifying selection
MD06G1222800	MdMATE22	G. max	Glyma.09G179000.1	GmMATE55	0.214632	1.29889	0.165243	Purifying selection
MD07G1010700	MdMATE23	G. max	Glyma.12G237400.1	GmMATE74	0.339677	1.83577	0.185032	Purifying selection
MD07G1010700	MdMATE23	G. max	Glyma.15G274600.1	GmMATE87	0.325624	2.66194	0.122326	Purifying selection
MD07G1134500	MdMATE24	G. max	Glyma.09G257400.1	GmMATE56	0.216285	1.95615	0.110566	Purifying selection
MD07G1134500	MdMATE24	G. max	Glyma.18G235200.1	GmMATE103	0.210432	3.4809	0.0604532	Purifying selection
MD07G1264100	MdMATE25	G. max	Glyma.09G146800.1	GmMATE51	0.23832	2.49493	0.0955221	Purifying selection
MD07G1264100	MdMATE25	G. max	Glyma.10G239000.1	GmMATE61	0.221544	2.4185	0.091604	Purifying selection
MD07G1264100	MdMATE25	G. max	Glyma.16G198700.1	GmMATE92	0.246123	2.53285	0.097172	Purifying selection
MD07G1264100	MdMATE25	G. max	Glyma.20G155500.1	GmMATE116	0.223226	2.26033	0.0987581	Purifying selection
MD08G1037600	MdMATE29	G. max	Glyma.14G078000.1	GmMATE82	0.154467	1.78747	0.0864161	Purifying selection
MD08G1037600	MdMATE29	G. max	Glyma.17G247400.1	GmMATE98	0.152198	1.98337	0.0767371	Purifying selection
MD08G1190900	MdMATE30	G. max	Glyma.04G097900.1	GmMATE25	0.24317	1.88419	0.129058	Purifying selection
MD08G1209800	MdMATE32	G. max	Glyma.02G218400.1	GmMATE14	0.187115	2.35632	0.0794096	Purifying selection
MD08G1209800	MdMATE32	G. max	Glyma.04G089000.1	GmMATE23	0.182002	2.58528	0.0703994	Purifying selection
MD08G1209800	MdMATE32	G. max	Glyma.06G091100.1	GmMATE32	0.198515	3.40847	0.0582417	Purifying selection
MD09G1108500	MdMATE33	G. max	Glyma.06G305200.1	GmMATE34	0.242145	1.77673	0.136287	Purifying selection
MD09G1108500	MdMATE33	G. max	Glyma.12G099300.1	GmMATE71	0.329785	2.09392	0.157496	Purifying selection
MD09G1108500	MdMATE33	G. max	Glyma.12G194000.1	GmMATE72	0.211215	2.92747	0.0721493	Purifying selection
MD09G1258000	MdMATE34	G. max	Glyma.02G090100.1	GmMATE12	0.268376	1.23819	0.216749	Purifying selection
MD09G1258000	MdMATE34	G. max	Glyma.18G293100.1	GmMATE104	0.251286	1.28777	0.195132	Purifying selection
MD10G1045100	MdMATE35	G. max	Glyma.02G075300.1	GmMATE9	0.154096	2.16547	0.0711605	Purifying selection
MD10G1045100	MdMATE35	G. max	Glyma.16G157300.1	GmMATE89	0.150528	1.79331	0.0839385	Purifying selection
MD10G1065100	MdMATE36	G. max	Glyma.11G112200.1	GmMATE70	0.27795	1.6633	0.167107	Purifying selection
MD10G1138300	MdMATE37	G. max	Glyma.02G310800.1	GmMATE15	0.341637	2.342	0.145874	Purifying selection
MD10G1138300	MdMATE37	G. max	Glyma.14G002000.1	GmMATE80	0.388107	2.2832	0.169984	Purifying selection
MD10G1320300	MdMATE38	G. max	Glyma.06G305200.1	GmMATE34	0.236504	2.80609	0.0842823	Purifying selection
MD10G1320300	MdMATE38	G. max	Glyma.12G099300.1	GmMATE71	0.304583	2.6108	0.116662	Purifying selection
MD10G1320300	MdMATE38	G. max	Glyma.15G107100.1	GmMATE85	0.223281	2.51638	0.0887308	Purifying selection
MD11G1251300	MdMATE42	G. max	Glyma.13G275500.1	GmMATE77	0.286408	1.31777	0.217344	Purifying selection
MD12G1014700	MdMATE43	G. max	Glyma.03G005400.1	GmMATE18	0.240865	3.3908	0.0710349	Purifying selection
MD12G1014700	MdMATE43	G. max	Glyma.19G120900.1	GmMATE111	0.241351	3.29984	0.0731401	Purifying selection
MD12G1179400	MdMATE44	G. max	Glyma.07G156100.1	GmMATE40	0.308827	1.48802	0.207543	Purifying selection
MD12G1186300	MdMATE45	G. max	Glyma.01G132200.1	GmMATE4	0.360221	2.48019	0.145239	Purifying selection
MD12G1186300	MdMATE45	G. max	Glyma.03G036200.1	GmMATE22	0.360771	2.85129	0.126529	Purifying selection
MD12G1186300	MdMATE45	G. max	Glyma.09G276100.1	GmMATE57	0.358083	2.89032	0.123891	Purifying selection
MD12G1186300	MdMATE45	G. max	Glyma.18G214800.1	GmMATE102	0.314371	3.04857	0.103121	Purifying selection
MD13G1032100	MdMATE49	G. max	Glyma.10G267400.1	GmMATE63	0.305519	1.18438	0.257958	Purifying selection
MD13G1032100	MdMATE49	G. max	Glyma.20G123500.1	GmMATE115	0.276227	1.53849	0.179544	Purifying selection
MD13G1102100	MdMATE50	G. max	Glyma.01G026200.1	GmMATE3	0.246182	1.71841	0.143262	Purifying selection
MD13G1102100	MdMATE50	G. max	Glyma.18G143700.1	GmMATE100	0.20207	1.47779	0.136738	Purifying selection
MD13G1166100	MdMATE51	G. max	Glyma.07G246100.1	GmMATE41	0.247546	1.65746	0.149352	Purifying selection
MD13G1166100	MdMATE51	G. max	Glyma.09G042700.1	GmMATE46	0.254075	1.96712	0.129161	Purifying selection
MD13G1166100	MdMATE51	G. max	Glyma.15G150300.1	GmMATE86	0.237024	3.15882	0.0750356	Purifying selection
MD13G1166100	MdMATE51	G. max	Glyma.17G027900.1	GmMATE93	0.239152	1.62281	0.147369	Purifying selection
MD14G1012300	MdMATE52	G. max	Glyma.03G005400.1	GmMATE18	0.241932	2.32806	0.10392	Purifying selection
MD14G1012300	MdMATE52	G. max	Glyma.19G120900.1	GmMATE111	0.243588	2.49607	0.0975885	Purifying selection
MD15G1197200	MdMATE53	G. max	Glyma.05G226400.1	GmMATE31	0.19785	3.39451	0.0582853	Purifying selection
MD15G1197200	MdMATE53	G. max	Glyma.07G124600.1	GmMATE39	0.317266	2.88009	0.110158	Purifying selection
MD15G1197200	MdMATE53	G. max	Glyma.08G033200.1	GmMATE42	0.222958	3.22837	0.0690621	Purifying selection
MD15G1378200	MdMATE54	G. max	Glyma.04G097900.1	GmMATE25	0.222466	3.21834	0.0691245	Purifying selection
MD15G1379100	MdMATE56	G. max	Glyma.04G097700.1	GmMATE24	0.263986	1.20727	0.218663	Purifying selection
MD15G1393900	MdMATE57	G. max	Glyma.02G218400.1	GmMATE14	0.160244	1.76319	0.0908829	Purifying selection
MD15G1393900	MdMATE57	G. max	Glyma.04G089000.1	GmMATE23	0.204316	2.3055	0.0886212	Purifying selection
MD15G1393900	MdMATE57	G. max	Glyma.06G091100.1	GmMATE32	0.218347	2.58151	0.084581	Purifying selection
MD16G1033900	MdMATE59	G. max	Glyma.10G267400.1	GmMATE63	0.216162	1.21228	0.178311	Purifying selection
MD16G1033900	MdMATE59	G. max	Glyma.20G123500.1	GmMATE115	0.210359	1.33055	0.158099	Purifying selection
MD16G1165600	MdMATE63	G. max	Glyma.07G246100.1	GmMATE41	0.254278	1.59522	0.1594	Purifying selection
MD16G1165600	MdMATE63	G. max	Glyma.09G042700.1	GmMATE46	0.253281	1.77731	0.142508	Purifying selection
MD16G1165600	MdMATE63	G. max	Glyma.15G150300.1	GmMATE86	0.235996	1.86031	0.126858	Purifying selection
MD16G1165600	MdMATE63	G. max	Glyma.17G027900.1	GmMATE93	0.242142	1.60496	0.150871	Purifying selection
MD17G1096400	MdMATE64	G. max	Glyma.06G305200.1	GmMATE34	0.206743	2.14713	0.0962882	Purifying selection
MD17G1096400	MdMATE64	G. max	Glyma.12G194000.1	GmMATE72	0.195194	2.94482	0.0662838	Purifying selection
MD17G1096400	MdMATE64	G. max	Glyma.12G099300.1	GmMATE71	0.289348	2.19263	0.131964	Purifying selection
MD01G1196800	MdMATE6	Z. mays	GRMZM2G006212_T01	ZmMATE49	0.350939	3.09624	0.113344	Purifying selection
MD01G1196800	MdMATE6	Z. mays	GRMZM2G080992_T01	ZmMATE16	0.327941	3.20216	0.102412	Purifying selection
MD01G1196800	MdMATE6	Z. mays	GRMZM2G135175_T01	ZmMATE35	0.359721	2.95734	0.121637	Purifying selection
MD03G1230300	MdMATE13	Z. mays	GRMZM2G161809_T01	ZmMATE41	0.327511	2.9531	0.110904	Purifying selection
MD04G1067600	MdMATE14	Z. mays	GRMZM2G006212_T01	ZmMATE49	0.32644	2.85508	0.114337	Purifying selection
MD04G1067600	MdMATE14	Z. mays	GRMZM2G080992_T01	ZmMATE16	0.32316	2.86664	0.112731	Purifying selection
MD04G1067600	MdMATE14	Z. mays	GRMZM2G135175_T01	ZmMATE35	0.341231	2.71381	0.125739	Purifying selection
MD05G1344300	MdMATE19	Z. mays	GRMZM2G075828_T03	ZmMATE42	0.388758	2.66859	0.145679	Purifying selection
MD07G1264100	MdMATE25	Z. mays	GRMZM2G006212_T01	ZmMATE49	0.359869	3.12069	0.115317	Purifying selection
MD07G1264100	MdMATE25	Z. mays	GRMZM2G080992_T01	ZmMATE16	0.336851	3.22573	0.104426	Purifying selection
MD07G1264100	MdMATE25	Z. mays	GRMZM2G135175_T01	ZmMATE35	0.364395	2.91043	0.125203	Purifying selection
MD09G1108500	MdMATE33	Z. mays	GRMZM2G170128_T01	ZmMATE2	0.246197	3.26453	0.0754157	Purifying selection
MD10G1320300	MdMATE38	Z. mays	GRMZM2G169539_T01	ZmMATE22	0.312127	2.74869	0.113555	Purifying selection
MD10G1320300	MdMATE38	Z. mays	GRMZM2G170128_T01	ZmMATE2	0.244781	3.00616	0.0814265	Purifying selection
MD10G1320300	MdMATE38	Z. mays	GRMZM2G075828_T03	ZmMATE42	0.391737	2.63871	0.148457	Purifying selection
MD15G1378200	MdMATE54	Z. mays	GRMZM2G031177_T01	ZmMATE4	0.269567	3.17881	0.0848011	Purifying selection
MD01G1196800	MdMATE6	O. sativa	LOC_Os02g45380.1	LOC_Os02g45380	0.334026	2.9701	0.112463	Purifying selection
MD01G1196800	MdMATE6	O. sativa	LOC_Os04g48290.1	LOC_Os04g48290	0.334187	3.10639	0.107581	Purifying selection
MD02G1066700	MdMATE10	O. sativa	LOC_Os06g36330.1	LOC_Os06g36330	0.321226	3.38876	0.0947916	Purifying selection
MD04G1067600	MdMATE14	O. sativa	LOC_Os02g45380.1	LOC_Os02g45380	0.305686	2.96845	0.102978	Purifying selection
MD04G1067600	MdMATE14	O. sativa	LOC_Os04g48290.1	LOC_Os04g48290	0.315985	2.92606	0.10799	Purifying selection
MD05G1344300	MdMATE19	O. sativa	LOC_Os07g33310.1	LOC_Os07g33310	0.328956	2.62635	0.125252	Purifying selection
MD07G1264100	MdMATE25	O. sativa	LOC_Os02g45380.1	LOC_Os02g45380	0.33653	2.93759	0.11456	Purifying selection
MD08G1037600	MdMATE29	O. sativa	LOC_Os03g42830.1	LOC_Os03g42830	0.414934	2.69552	0.153935	Purifying selection
MD10G1320300	MdMATE38	O. sativa	LOC_Os07g33310.1	LOC_Os07g33310	0.345798	2.56407	0.134863	Purifying selection
MD12G1014700	MdMATE43	O. sativa	LOC_Os11g03240.1	LOC_Os11g03240	0.260297	3.03928	0.0856443	Purifying selection
MD12G1014700	MdMATE43	O. sativa	LOC_Os12g03260.1	LOC_Os12g03260	0.280767	3.08945	0.0908792	Purifying selection
MD12G1179400	MdMATE44	O. sativa	LOC_Os12g01580.1	LOC_Os12g01580	0.395246	2.46668	0.160234	Purifying selection
MD13G1032100	MdMATE49	O. sativa	LOC_Os05g48040.1	LOC_Os05g48040	0.387186	2.17607	0.177929	Purifying selection
MD14G1012300	MdMATE52	O. sativa	LOC_Os11g03240.1	LOC_Os11g03240	0.265163	2.98863	0.0887238	Purifying selection
MD14G1012300	MdMATE52	O. sativa	LOC_Os12g03260.1	LOC_Os12g03260	0.292101	3.01436	0.0969031	Purifying selection
MD15G1378200	MdMATE54	O. sativa	LOC_Os09g29284.1	LOC_Os09g29284	0.369466	2.55165	0.144795	Purifying selection
MD16G1033900	MdMATE59	O. sativa	LOC_Os01g31980.2	LOC_Os01g31980	0.412953	2.46739	0.167365	Purifying selection
MD16G1033900	MdMATE59	O. sativa	LOC_Os01g49120.1	LOC_Os01g49120	0.371713	2.61036	0.142399	Purifying selection
MD16G1033900	MdMATE59	O. sativa	LOC_Os05g48040.1	LOC_Os05g48040	0.391747	2.54683	0.153818	Purifying selection

## Sheet: Table S5
Table S5. FPKM of MdMATE genes in different tissues/organs and developmental stages.
GeneID	Genename	Central seed	Lateral seed	Stem	Leaf	Flower	Petal	Stigma	Style	Ovary	Anther	Filament	Sepal	Receptacle	Pollen	Dormant bud (0 month)	Dormant bud (1 months)	Dormant bud (2 months)	Dormant bud (3 months)	Dormant bud (4 months)	Break bud	Fruit 1 WAF	Fruit 2 WAF	Fruit 3 WAF	Fruit 4 WAF	Fruit 5 WAF	Fruit 6 WAF	Fruit 8 WAF	Fruit 10 WAF	Fruit 12 WAF	Fruit 14 WAF	Fruit 16 WAF	Fruit 18 WAF	Fruit 19 WAF	Fruit 20 WAF	Ripe fruit peel	Ripe fruit flesh
MD09G1145600	MdMATE1	6.53213	5.38653	5.09851	1.26035	1.08261	2.16128	0.415127	0.765779	3.58032	0.23727	5.51097	0.952001	7.13736	0	23.3982	14.218	8.21701	8.67114	14.7958	18.2154	14.0742	15.2345	8.34663	12.5152	7.71144	5.9929	4.86394	5.46808	5.31959	6.23989	5.17343	5.62563	7.83476	6.97354	7.71952	1.77296
MD17G1132100	MdMATE2	1.43427	1.0739	0.126938	0.006134	0.0556932	0.0716497	0	0.11169	0.315128	0	0.16751	0.069434	0.498402	0	0.765181	0.247862	0.729752	0.266121	1.04107	6.31212	4.56771	9.72372	1.41489	1.47473	0.382489	0.319342	0.102455	0.0332744	0.157479	0.0381831	0	0.0422052	0	0.063389	0	0
MD01G1032800	MdMATE3	0.259901	0.355371	6.48869	10.152	20.5858	0.179589	0.0813374	0	0.0564073	0.216798	0.210074	7.57102	1.31866	0	0.776942	1.79906	2.44755	1.7515	1.13917	0.727809	3.15985	1.76199	0.410682	0.12647	0.0400906	0.178516	0.128866	0.0837036	0.0495186	0.192104	0.622233	0.212339	0.254573	0.717565	0.705252	0.812373
MD01G1066100	MdMATE4	0	0.0072828	0	0.0244402	2.96079	0.186399	0	0.0726164	0.0585442	23.2885	0	0	0	101.735	0	0	0	0.053116	0	0	0	0	0	0	0	0	0	0	0	0	0	0	0	0	0	0
MD01G1142500	MdMATE5	1.75151	1.18901	1.32036	0.152082	0.430215	0.532394	0.884115	2.48906	3.84612	1.28542	0.207581	0.0859937	1.09731	0.609017	1.90927	0.79034	0.503771	0.298278	1.39447	2.44756	2.12851	3.48157	1.89345	2.16576	1.38628	0.793654	0.318287	0.330784	0.538149	0.142344	0.3912	0.104892	0.150905	0.157539	0	0
MD01G1196800	MdMATE6	0	0.0264847	0.038629	0.0990037	0.15874	0.668124	0	0	0	0.115213	0	0.555016	0.0737717	0	0.994958	1.4749	0.217043	1.7152	1.61061	0.342251	1.83411	3.52944	0.388466	0.493467	0.0426621	0.28495	0	0.222682	0	0	0.180585	0.0564899	0	0.127265	0.249853	0
MD01G1206300	MdMATE7	2.95944	2.18238	41.6988	39.6276	15.3812	256.562	50.3544	70.8507	62.7676	75.1188	81.6506	175.741	31.1539	6.17031	70.0392	49.2516	42.2753	21.3927	20.695	27.2478	56.4054	68.4518	67.5322	81.9346	89.9823	52.7012	38.1314	34.1652	27.9547	35.4508	52.5025	31.2708	73.4999	33.2679	8.13513	1.72445
MD01G1206500	MdMATE8	0.414763	0.419004	0.0273032	0.00983867	0.0156101	0	0	0	0	0	0	0	0	0	0	0	0	0	0	0	0	0	0	0	0	0	0	0	0	0	0	0	0	0	0	0
MD01G1206700	MdMATE9	0.0462839	0.0371195	8.43619	11.2749	6.95515	2.33366	1.05675	0.363743	1.90601	0.563529	2.00095	6.48308	8.77796	0	20.9387	14.7255	7.66794	6.56946	5.39881	3.25771	5.08926	3.00073	1.57743	1.27515	0.485062	1.23423	0.556846	0.542541	0.342362	0.0830106	0.782181	1.23869	1.05604	1.24028	0.2037	0.234285
MD02G1066700	MdMATE10	0.0859825	0.530122	0.731646	1.22249	1.72476	0	0	0	0	1.99554	0	0	0	0	0	0	0.117674	0	0	0.885684	0.165735	0.298996	0.0526543	0.0486448	0.0462608	0.0514978	1.11524	0.434638	0.971378	2.16128	1.82763	3.124	0.587507	1.15	11.6298	2.80867
MD02G1311900	MdMATE11	0	0.00321999	0	0.0180057	0.0198893	0	0.0631987	0	0	0	0	0	0.0539409	0	0	0	0	0	0	0.0218207	0	0	0.0353247	0.489523	1.4897	2.86756	0.448917	0.129596	0.0766681	0	0	0	0.0394147	0	0	0
MD03G1175500	MdMATE12	7.00267	6.50629	6.79183	7.75193	9.87079	50.1465	24.0065	31.0189	19.4067	69.576	36.3773	27.738	14.6511	0	3.30165	4.65752	6.4148	5.75547	3.76963	1.86499	6.50466	6.64973	2.56404	3.99514	4.60628	6.73718	7.7814	6.03713	2.86553	5.71943	11.5754	8.19174	14.4327	6.21855	5.1421	4.32065
MD03G1230300	MdMATE13	0.621833	0.507831	1.31041	5.31393	3.67014	2.00608	0	0.0601323	0.630182	1.3974	2.52593	2.24317	7.39472	6.87987	0.0234826	0.0515	0	0.0238824	0.0923039	0.159623	2.09278	3.50901	0.430217	0.578119	0.171808	0.153007	0.0552255	0.0358712	0	0	0.0484833	0	0.43639	0.205008	0.404098	0
MD04G1067600	MdMATE14	0.0222573	0.126226	0	0.00928127	0	0	0	0	0	0	0	0	0	0	0	0	0	0	0	0	0.0570169	0	0	0	0	0	0	0	0	0	0	0	0	0	0	0
MD04G1165300	MdMATE15	0.229812	0.224437	1.15422	6.24798	1.33148	0.718302	3.38249	2.96724	2.25658	0.433673	0.671735	3.61967	1.49897	0.985071	3.48461	3.55945	8.86069	6.14489	5.22311	3.82914	1.9844	0.702227	1.1639	0.907263	2.17298	1.28063	2.31113	1.86813	1.81564	2.02888	1.26247	0.9732	1.94799	1.36635	0.752477	1.72962
MD04G1173000	MdMATE16	0	0	0	0	0	0	0	0	0	0	0	0	0	0	0.102349	0	0	0	0	0	0	0	0	0	0	0	0	0	0	0	0	0	0	0	0	0
MD05G1039600	MdMATE17	0.440908	0.322088	0.716624	0.205544	0.263199	0.0692143	0.250706	0.0539491	0.0434893	0	0	0	0.160487	0	0.810545	0.282552	0.93948	0.75624	1.82331	0.480677	0.6983	2.22782	0.490408	1.16502	0.276982	0.171299	0.445161	0.28915	0.11404	0.184337	0.130271	0.285256	0.195424	0.122409	0	0
MD05G1056900	MdMATE18	0.669396	0.578295	0.256073	1.46648	0.753019	0.913969	1.53695	1.88287	3.52783	0.630693	1.5259	5.56716	1.76601	0	3.51414	4.68879	4.05827	4.07841	2.95661	3.07361	4.57226	3.6369	3.82962	4.54451	5.91708	3.51949	2.65716	3.27019	1.97045	2.18903	2.61924	0.806538	1.73131	0.778731	0.683983	0.58908
MD05G1344300	MdMATE19	0.175871	0.106369	1.52587	0.982667	0.204608	1.02094	0.924718	1.59113	1.22929	0.308137	0.597015	1.56657	3.02484	0	0.170895	0.0302239	0	0.074785	0.128752	0.256327	0.997021	2.30559	2.46205	2.07505	3.18773	2.78818	2.25667	2.57506	1.17184	1.40928	1.28508	1.65823	0.9639	0.6415	0	0
MD05G1344500	MdMATE20	0.0367902	0.0679206	0.222357	1.42891	0.305571	0.779756	2.47239	2.58189	1.22447	0.352956	0.228096	1.03911	0.376678	0.669318	1.52278	0.412428	0.221733	0.0302909	0.862789	1.25796	0.0520484	0	0.0992153	0	0	0	0	0	0	0	0	0	0	0	0	0
MD05G1344900	MdMATE21	0.241038	0.28684	0.481495	0.30854	0.876909	7.10614	13.6333	6.33145	1.63031	0.0681147	2.10845	1.20232	0.217947	0	1.27639	1.99425	0.572694	0.829227	2.43702	10.8098	1.22471	2.48969	2.36303	0.604954	0.175093	0.22276	0	0.156673	0.092687	0	0.105879	0.165603	0.0317666	0.0994895	0	0
MD06G1222800	MdMATE22	4.89355	3.75793	17.9747	51.5488	20.1353	2.54184	0.891165	2.87539	5.56332	0.791954	0.191771	6.03912	3.10534	0	10.3737	12.8686	12.4593	5.60074	4.25825	5.39527	6.72209	8.26846	2.45458	3.53602	1.53516	1.1393	0.587448	0.343414	0.677207	0.613008	0.618875	0.532384	0.0464199	0.472491	0.214697	0
MD07G1010700	MdMATE23	0.343139	0.33414	0.171545	0.0265667	0.023501	0.0631155	0.0571486	0.147601	0.0396599	0.0762208	0	0.0611618	0.0975632	0	0	0.0420114	0	0	0	0.137955	0.167368	0.108699	0	1.44425	5.26964	11.1083	29.5974	21.273	16.0645	20.9528	5.29963	4.86208	5.30407	2.73146	19.5082	6.64283
MD07G1134500	MdMATE24	0	0	0.00764243	0.0330676	3.54608	0	0	0	0.0595161	39.687	0	0.0918261	0.0732323	210.772	0	0	0	0	0	0	0	0	0	0	0	0	0	0	0	0	0	0	0	0	0	0
MD07G1264100	MdMATE25	0.0035041	0.0666072	9.19934	1.17076	1.12384	0.19205	0	0	0.0603171	0	0.224703	0	0.296876	0	0	0.235266	0.327576	0.174091	0.0849759	0	4.25477	1.16525	0.635158	0.361103	0	0.0477852	0.0689895	0.134435	0.106041	0.0514224	0	0	0	0.682942	0	0
MD07G1277000	MdMATE26	0.00429747	0	0.0492644	0.0368011	1.10356	0.0868403	0.0786581	3.38342	2.07303	0.104837	0	0.0841594	0	3.5758	0.296032	0.526314	0	0.026931	0.0273777	0.234485	0	0	0	0	0	0	0	0	0	0	0	0	0	0	0	0
MD07G1277200	MdMATE27	0.112177	0.114954	0	0	0	0	0	0	0	0	0	0	0	0	0	0	0	0	0	0	0	0	0	0	0	0	0	0	0	0	0	0	0	0	0	0
MD07G1277300	MdMATE28	0	0	0	0.0243744	0.0294124	0.413396	0	0.107289	0	0	0.322962	0	0	0	0	0	0	0	0	0	0	0	0	0	0	0	0	0	0	0	0	0	0	0	0	0
MD08G1037600	MdMATE29	4.459	4.14442	20.087	16.693	8.06528	28.9331	24.3223	31.642	50.5149	15.2469	67.1033	35.1653	43.7367	0.548299	47.4821	23.9148	18.4818	12.6361	23.847	45.1962	44.2322	44.564	25.6191	24.8292	20.87	17.8408	11.3333	11.9345	11.3054	9.59937	9.29641	4.95157	5.7442	1.84152	3.97648	0.722331
MD08G1190900	MdMATE30	0.0163936	0.0219414	0.182771	0.0651913	2.25555	0	0.0760598	0.196317	0	8.11061	0	0	0.25962	44.9445	0	0.0561265	0	0	0	0	0	0	0	0	0.0748981	0.0416885	0	0	0	0	0	0	0	0	0	0
MD08G1191000	MdMATE31	0	0	0	0	0	0	0	0	0	0	0	0	0	0	0	0	0	0	0	0	0	0.064681	0	0	0	0	0	0	0	0	0	0	0	0	0	0
MD08G1209800	MdMATE32	0.0668377	0.103677	0.143155	0.335279	1.33232	0.442835	0.160448	0.138024	0	2.35222	0.828772	2.23167	0.410725	0	0	0	0.100563	0.0274758	0	0.105718	0.566525	0.357717	0.0449965	0.0415702	0.0395329	0.0440082	0.19061	0.495235	0.0976596	0.189432	0.167339	0.261732	0.251032	1.1793	0.463752	0
MD09G1108500	MdMATE33	9.33977	7.0119	0	0.0148005	0.387758	0.0858466	0.0777568	0.13379	0.161789	0.103639	1.60647	0	0.132703	0	0.026172	0.408997	0.487109	0.0488545	0	0	0.320149	0.0990118	0.0435908	0	0	0	0.184655	0.0399803	0.0473043	0.0458784	0.108074	0.202844	0.0972756	0.114246	0	0
MD09G1258000	MdMATE34	0	0	0	0.010412	0.0347253	0	0.107696	0	0	0	0	0	0	0	0	0	0	0	0	0	0	0	0	0	0	0	0	0	0	0	0	0	0	0	0	0
MD10G1045100	MdMATE35	0.0503715	0.0554496	0.132668	0.273095	0.100073	0	0	0	0	0	0	0.105185	0.335531	0	0.776335	0.189089	1.11343	0.580606	1.04512	0.328495	0.232326	0	0.166073	0.460281	0.680903	0.324851	0.703502	0.456954	0.180221	0.116526	0.0686239	0.0644	0.185301	0	0	0
MD10G1065100	MdMATE36	2.97198	2.83132	1.93515	1.87295	2.05896	5.58001	4.65431	4.80683	5.21273	4.96461	6.00822	5.83439	5.61798	3.52443	7.63075	4.69738	2.4104	3.23764	3.76061	3.18743	3.16055	1.90061	1.78509	2.50809	2.22181	1.34578	2.67814	2.48996	2.05823	2.77901	2.39728	2.89868	4.39849	3.4114	3.07648	3.31542
MD10G1138300	MdMATE37	0.849645	0.610779	0.777564	0.342883	0.819745	1.21549	0.385188	0.0473769	0.114569	0.88075	2.69851	0.647819	0.328804	2.08232	0.56729	0.433451	0.137259	0.372167	0.263269	0.706226	3.35057	8.92746	19.8669	30.6941	47.8315	44.9275	50.3388	52.3548	50.2163	37.747	25.0466	25.1124	21.4134	13.4933	5.25356	8.40463
MD10G1320300	MdMATE38	0.250353	0.373738	3.57343	8.37953	4.03973	6.8882	0.346568	1.67016	11.3001	2.77231	13.6014	31.0773	24.7266	0	7.84527	4.72542	1.21375	2.32672	2.26487	5.01225	25.5185	30.7942	26.6881	22.0756	9.13363	5.61495	1.4789	1.24523	0.46305	0.326612	0.384695	0.225635	0.129846	0.135555	0	0
MD11G1148000	MdMATE39	6.73063	7.49299	1.70722	5.39209	2.52071	3.87049	0.717109	0.753986	2.54195	0.318583	2.46938	1.27876	5.1672	0.603729	6.2718	4.28677	4.39421	1.93419	2.07019	2.3876	8.11099	9.23639	4.46857	3.17879	4.47562	3.80227	2.46081	3.4427	2.13367	4.84417	6.48115	4.73062	4.48736	2.53751	2.53335	0.795674
MD11G1193400	MdMATE40	1.38025	0.87846	1.52245	0.511619	0.670651	0.414079	0.499954	0.753095	0.650445	0.583354	0.161331	0.334392	0.640082	0	0.468871	0.574993	0.702535	1.227	1.57925	0.85104	0.549666	0.872637	0.977928	1.48426	1.47289	3.51836	2.959	2.30639	1.97087	2.42609	2.94411	1.25956	2.22128	1.83073	3.43428	2.69959
MD11G1250700	MdMATE41	0.0825615	0.19865	0.0682165	0.0366375	3.61222	0.420036	122.161	162.705	13.6524	17.1098	0.245809	0.50887	0.0811636	0.721401	0	0	0	0	0	0.264489	0	0.0607888	0	0	0	0	0	0	0	0	0	0	0	0	0	0
MD11G1251300	MdMATE42	0.368657	0.317232	0.122953	0.137917	0.557796	0.168746	0.534943	1.11772	1.32512	0.101862	1.5788	0.0817676	0.326062	0	0.0257153	0.0563965	0	0.144006	2.60651	4.46256	0.134812	0.145925	0	0	0	0	0	0	0	0	0	0.0498259	0.0955777	0	0	0
MD12G1014700	MdMATE43	0.474905	0.413564	0.290523	0.493043	0.588984	3.05301	2.11477	1.81914	2.3127	0.216798	1.47052	3.04581	0.347015	0	1.22021	1.06469	0.611889	0.696932	0.685956	0.840553	0.430888	0.0518233	0.0456313	0	0.0801812	0	0.128866	0	0	0	0	0	0.0509146	0	0	0
MD12G1179400	MdMATE44	0.576262	0.496631	0.157348	1.32638	0.236616	0.0750446	0.815544	0.58488	0.565795	0.996731	0.70188	1.01815	0.696025	5.66138	0.601775	0.716692	1.52968	1.5295	0.755771	1.37321	1.23674	0.518204	0.152096	0.210771	0.233848	0.446265	0.751675	0.453369	0.371369	0.480233	0.141408	0.132705	0.424264	0.166093	0	0.451909
MD12G1186300	MdMATE45	0	0.00746043	0	0	0	0	0	0	0	0	0	0	0	0	0	0	0	0	0	0	0	0	0	0	0	0	0	0	0	0	0	0	0	0	0	0
MD13G1031800	MdMATE46	0.0389085	0.0170564	0.592293	18.4676	4.26257	3.72478	1.82153	0.348364	0.514853	0.179899	0	8.8075	0.403044	0.510889	0.0813447	0	0.253054	0.046093	0	0.0233134	1.78194	0.85726	0.94354	0.418412	0.828972	0.812078	1.75865	2.25001	1.76114	4.01195	3.13467	1.88797	1.72657	0.890245	0	0
MD13G1031900	MdMATE47	0	0	0.00887113	0	0.0917953	0	0	0	0	0.131579	0	0	0	0	0	0	0	0	0	0	0	0	0	0	0.048864	0	0	0	0	0	0	0	0	0	0	0
MD13G1032000	MdMATE48	0.0324108	0.0095911	0.0145121	0.703079	5.63176	0.539446	0.16288	1.12088	2.82392	0	0.21034	0	0	0	0	0	0	0	0	0.812902	0	0	0	0	0	0	0	0	0	0	0	0	0	0	0	0
MD13G1032100	MdMATE49	1.85523	1.6066	0.192364	1.14753	2.59561	1.42217	0.0858883	0.0738703	0.0595556	2.97564	0	11.394	0	0	0.340788	0.392993	0.538931	0.554692	0.389472	0.0297904	0.404817	0	0	0.26734	1.27119	1.22642	4.97138	3.67146	4.91975	6.19274	14.0499	4.48856	10.3321	14.6206	11.1687	33.1846
MD13G1102100	MdMATE50	0.0147415	0.0419017	14.0872	10.7799	3.82572	2.47354	7.29887	10.2602	16.5928	3.17913	4.47846	12.8362	11.1625	0	15.8733	8.57882	5.51699	2.78979	3.87567	2.7528	1.7408	1.47068	0.404674	0.448631	0.177768	0.118736	0.0571412	0.0742312	0.0878296	0.0851821	0.150495	0.0941548	0.0903055	0.176767	0	0
MD13G1166100	MdMATE51	0.0201958	0.003118	0.00834033	0.170405	18.9555	36.0624	226.56	111.331	35.3994	44.3969	109.733	5.19275	8.04344	0.707764	0	0	0	0	0	0	0.110164	0.119246	0	0	0	0.0513458	0	0	0	0	0	0	0	0	0	0
MD14G1012300	MdMATE52	11.1718	6.19719	3.52538	5.5027	10.9287	18.3444	17.9153	9.98052	15.2324	8.16538	22.5373	36.3909	20.239	0	18.2831	13.6729	6.18759	8.5429	6.88724	15.4123	24.996	24.3261	31.6193	36.6491	33.0928	30.2479	18.7746	17.3067	12.3732	13.4188	13.2763	7.28902	12.4782	4.83729	2.82606	1.08266
MD15G1197200	MdMATE53	0.352338	0.25039	0.852775	0.128126	2.08444	0	0	0	0	4.62974	0.203888	0	0	0.598164	0.026579	0.058291	0.0989368	0.099228	0.275056	0.0766631	1.53275	0.904965	0.221344	1.47232	1.86689	6.71095	6.43842	2.07071	0.81668	1.77049	3.67679	2.98698	6.0261	2.47516	16.6583	2.62769
MD15G1378200	MdMATE54	0.028084	0.059342	9.77946	6.15272	6.06741	4.0859	3.70074	3.70387	4.29559	2.91948	6.2411	6.54566	0.386696	1.71644	3.96513	2.67	3.21584	3.06439	3.95869	3.03569	0.843652	0.865138	0.550167	0.312783	0.371818	0.206955	0.0597579	0.310522	0.275555	0.267249	0.314774	0.196933	0.330543	0.369723	0.436667	0
MD15G1378900	MdMATE55	0.424333	0.319646	0.0728488	0.188859	0.145578	0.575951	0.298085	0.641187	0.723666	0	0.384874	0.239212	0.190781	0	1.22118	1.31433	1.02638	1.37372	0.544485	1.04767	1.31411	0.284488	0.500993	0.578555	0.476841	0.571654	0.294758	0.0765829	0.543673	0.263642	0.155263	0.388551	0.326083	0.21884	0.430879	0
MD15G1379100	MdMATE56	0.965684	0.912225	3.81188	4.11234	5.21304	1.13584	2.05729	1.8885	1.85543	7.7715	2.65589	1.83455	0.760837	29.083	1.90871	1.47972	1.88675	2.12989	4.60923	9.65822	2.29485	4.66301	6.25472	6.34564	8.22601	6.5677	9.96971	10.6639	11.0766	8.68305	8.27688	7.99062	9.24811	10.6939	17.8468	8.20842
MD15G1393900	MdMATE57	0.00766577	0.0448473	0.0867321	0.061169	0.0583873	0	0	0.138972	0	0.322962	0	0.0864242	0.137851	0	0	0	0	0	0.258981	0.532289	0.570494	1.18359	1.1781	0.418613	1.11467	1.55108	0.767779	1.24676	1.03261	0.572275	0.393193	0.316278	0.353906	0.158342	0	0
MD16G1033800	MdMATE58	0.503963	0.567408	0.0887031	0.101779	0.471011	0.169046	0.22967	0.263461	0.0530991	0.510216	0	0.819131	0	0.579988	0.0257618	0	0	0	0.0266351	0.334139	0.990408	1.12079	0.429074	0.713522	1.09323	1.76253	2.78699	3.26634	1.81595	4.56108	9.46781	7.18791	10.3411	8.7715	15.7127	10.9543
MD16G1033900	MdMATE59	1.85095	1.74642	1.86189	1.99329	3.03361	1.79533	2.00024	2.36905	1.96738	2.33545	0.860164	6.28952	2.45496	3.15192	2.54896	1.9166	1.55502	2.02858	1.8352	1.41958	3.43081	4.24039	4.47585	3.1709	4.29912	4.74044	7.79363	8.93344	5.71281	12.3504	13.6268	13.5974	12.0841	16.0055	4.58363	20.3122
MD16G1034100	MdMATE60	0.789329	0.634385	0.0323551	0.177702	0.357078	0	0	0.125206	0.353276	1.84277	0	0.0778495	0.310442	12.124	0.097856	0	0	0.045666	0	0.045394	0.897754	3.74823	12.7126	24.3172	21.5504	9.92277	5.00545	10.1648	6.63248	6.90428	6.36424	3.93427	3.13695	1.74422	0	0.484017
MD16G1034200	MdMATE61	0.0116938	0.00746043	0	0.00839463	0.0208609	0	0	0	0	0.115213	0	0	0	0	0	0	0	0	0.0301421	0	0	0.110295	0	0	0	0	0.0685658	0	0	0	0	0	0	0	0	0
MD16G1102700	MdMATE62	0	0.0080749	0.974372	4.14361	349.595	445.065	25.9423	49.4658	4.44316	1054.57	72.1052	468.899	21.5967	0	0.206879	0.175199	0.198243	0.14912	0	0.148232	1.20988	0.856287	0.221758	0.204871	0.311729	0.694038	0.250503	0.081356	0.144389	0.140037	0.439841	0.51596	0.346406	0.0774933	0	0
MD16G1165600	MdMATE63	0	0.00678821	0	0.0993363	13.5104	6.57028	61.2028	37.3592	32.3498	165.494	67.0906	2.23723	38.1554	1.8282	0	0	0	0	0	0	0.189321	1.33203	0.0451106	0.125027	0	0	0	0	0	0	0	0	0	0	0	0
MD17G1096400	MdMATE64	2.12038	2.1862	0	0.0443614	0.415367	0.352733	0.159752	0.0687135	0	0.212914	1.44405	4.01669	0.340789	0	0	0	0	0	0.0278086	0	0.18801	0.457895	0.0895965	0.0827739	0	0	0	0	0.0486146	0	0.0555339	0	0	0	0	0
MD17G1131800	MdMATE65	0.0372007	0.0156833	0.193512	0.112991	0.0741956	0	0	0	0	0	0	0	0	0	0	0.0275184	0	0	0.0439885	0.350073	0.206309	0.178653	0.0393268	0.0363322	0.103655	0	0	0	0	0	0	0	0	0	0	0
MD17G1137500	MdMATE66	0.451175	0.774873	0.645561	0.0389243	1.1733	0	0.612415	3.24633	1.20263	15.0893	0.791269	0	0.34826	0	0	0	0	0.035112	0	0.362801	0	0.0653082	0	0.0531261	0	0.168726	0	0.052742	0	0	0.0712857	0	0	0	0	0

## Sheet: Table S6
Table S6. Cis-elements of MdMATE genes.
Gene	CisType	CisName	CisNum	CisPos	CisStrand	CisAnnotation
MdMATE1	Stress	ATCT-motif	1	77	+	part of a conserved DNA module involved in light responsiveness
	Stress	G-Box	4	433/592/235/592	+/+/-/+	cis-acting regulatory element involved in light responsiveness
	Stress	ARE	2	1046/1232	-/-	cis-acting regulatory element essential for the anaerobic induction
	Stress	TC-rich repeats	2	546/1292	-/-	cis-acting element involved in defense and stress responsiveness
	Stress	TCCC-motif	1	1367	+	part of a light responsive element
	Stress	chs-CMA1a	1	599	+	part of a light responsive element
	Stress	I-box	1	578	-	part of a light responsive element
	Stress	GT1-motif	1	603	-	light responsive element
	Stress	MRE	2	1132/1219	+/-	MYB binding site involved in light responsiveness
	Responsive	TGACG-motif	2	47/918	+/-	cis-acting regulatory element involved in the MeJA-responsiveness
	Responsive	ABRE	4	235/428/592/593	-/+/+/+	cis-acting element involved in the abscisic acid responsiveness
	Responsive	ERE	2	812/1029	+/-	ethylene-responsive element
	Responsive	CGTCA-motif	2	47/918	-/+	cis-acting regulatory element involved in the MeJA-responsiveness
		TATA-box	28	94/95/174/175/194/307/308/407/408/417/735/852/853/881/882/955/956/969/970/971/972/973/975/1049/1305/1307/1384/1407	+/+/+/+/+/-/+/+/+/+/+/+/-/+/-/-/-/-/-/-/-/-/-/-/-/-/+/-	core promoter element around -30 of transcription start
		CAAT-box	39	29/56/89/133/168/281/297/299/357/373/404/454/524/566/568/653/674/680/704/743/757/767/795/878/921/925/932/948/961/965/1064/1065/1095/1117/1153/1179/1205/1248/1335	-/+/+/-/-/-/+/-/-/+/+/+/-/-/-/-/+/+/-/-/+/-/+/+/+/-/+/+/+/-/+/+/-/-/-/-/+/-/-	common cis-acting element in promoter and enhancer regions
		box S	1	1477	-
		ABRE3a	1	235	-
		WRE3	1	608	+
		ABRE4	1	235	+
		W box	1	431	-
		Myb	1	557	-
		AT~TATA-box	2	971/973	-/-
		STRE	3	495/505/719	-/-/-
		AAGAA-motif	3	315/546/890	+/+/-
		Unnamed__4	7	332/633/641/1361/1368/1424/1427	-/+/+/+/+/+/+
		MYC	3	28/125/1301	+/-/-
		MYB	2	109/777	-/-
MdMATE2	Stress	MRE	1	26	+	MYB binding site involved in light responsiveness
	Stress	MBS	2	6/911	+/-	MYB binding site involved in drought-inducibility
	Stress	Box 4	1	992	-	part of a conserved DNA module involved in light responsiveness
	Stress	TC-rich repeats	1	69	-	cis-acting element involved in defense and stress responsiveness
	Stress	ARE	1	1018	-	cis-acting regulatory element essential for the anaerobic induction
	Stress	G-Box	7	205/499/1187/1425/1426/205/1187	+/+/-/+/-/+/-	cis-acting regulatory element involved in light responsiveness
	Responsive	TGACG-motif	1	202	-	cis-acting regulatory element involved in the MeJA-responsiveness
	Responsive	ABRE	6	205/206/500/1187/1188/1426	+/+/+/-/+/-	cis-acting element involved in the abscisic acid responsiveness
	Responsive	CGTCA-motif	1	202	+	cis-acting regulatory element involved in the MeJA-responsiveness
	Responsive	ERE	2	638/1134	-/-	ethylene-responsive element
	Development	GCN4_motif	1	78	-	cis-regulatory element involved in endosperm expression
		TATA-box	48	100/101/102/103/175/176/283/284/285/286/287/288/289/290/402/425/426/428/430/431/436/437/519/520/644/645/646/647/744/755/756/1123/1124/1214/1215/1216/1217/1218/1219/1220/1221/1276/1277/1278/1279/1280/1281/1400	-/-/-/+/+/+/-/-/-/+/+/+/+/+/-/+/+/-/+/+/+/+/+/+/+/+/+/+/+/-/-/+/-/-/-/-/-/-/-/+/-/-/-/-/-/-/-/-	core promoter element around -30 of transcription start
		CAAT-box	28	58/59/65/98/126/269/309/334/336/610/617/805/816/840/883/907/945/956/975/1016/1068/1073/1113/1225/1251/1265/1387/1470	+/+/+/+/+/+/-/+/-/-/+/+/+/+/+/+/+/+/-/-/+/-/+/-/-/+/+/+	common cis-acting element in promoter and enhancer regions
		Unnamed__8	1	1424	+
		MYB	1	1463	+
		MYC	3	156/308/816	+/+/-
		Unnamed__4	3	861/1358/1419	-/+/+
		3-AF3 binding site	1	1443	+	part of a conserved DNA module array (CMA3)
		AAGAA-motif	1	471	+
		AP-1	1	886	+
		AT~TATA-box	9	284/286/288/645/1215/1217/1219/1277/1279	-/+/+/+/-/-/-/-/-
		Unnamed__10	1	1424	+
		Myb	2	6/911	+/-
		Unnamed__1	1	1425	-
		Unnamed__12	1	1424	+
		STRE	2	857/1027	+/+
		Unnamed__14	1	1424	+
		ABRE3a	2	499/1426	+/-
		box S	1	1478	-
		ABRE4	2	499/1426	-/+
MdMATE3	Stress	chs-CMA1a	1	62	+	part of a light responsive element
	Stress	Box 4	4	544/702/789/1009	+/+/-/-	part of a conserved DNA module involved in light responsiveness
	Stress	MBS	1	1492	-	MYB binding site involved in drought-inducibility
	Stress	AE-box	1	158	+	part of a module for light response
	Stress	TCT-motif	1	1335	-	part of a light responsive element
	Stress	G-Box	3	1063/771/1255	-/+/-	cis-acting regulatory element involved in light responsiveness
	Stress	ARE	3	475/737/763	-/+/+	cis-acting regulatory element essential for the anaerobic induction
	Stress	GATA-motif	1	730	+	part of a light responsive element
	Responsive	ABRE	3	771/1064/1256	-/+/+	cis-acting element involved in the abscisic acid responsiveness
	Responsive	TGACG-motif	4	180/887/1062/1198	+/+/+/-	cis-acting regulatory element involved in the MeJA-responsiveness
	Responsive	CGTCA-motif	4	180/887/1062/1198	-/-/-/+	cis-acting regulatory element involved in the MeJA-responsiveness
	Responsive	ERE	1	838	-	ethylene-responsive element
	Responsive	TGA-element	1	342	+	auxin-responsive element
		TATA-box	32	259/260/261/285/399/400/401/402/442/467/468/595/596/597/626/628/629/630/631/632/652/653/676/678/813/875/876/917/919/921/1236/1237	+/-/+/+/-/-/-/+/-/-/+/-/-/+/-/+/+/+/+/+/+/+/-/+/-/-/-/+/-/+/+/-	core promoter element around -30 of transcription start
		CAAT-box	30	122/142/163/192/257/328/352/390/550/638/650/670/741/755/758/798/799/819/829/832/931/949/974/1060/1316/1318/1364/1366/1371/1421	-/+/+/-/+/+/-/+/+/-/+/-/+/+/-/+/+/-/+/-/+/+/-/-/+/-/+/-/-/-	common cis-acting element in promoter and enhancer regions
		WUN-motif	1	932	+
		Unnamed__4	7	156/174/335/1072/1322/1354/1417	-/+/+/-/+/+/+
		MYB	1	1282	+
		MYC	4	163/956/1316/1364	-/+/-/-
		WRE3	1	1135	+
		STRE	2	376/1324	+/-
		Myb-binding site	1	1282	+
		Unnamed__1	1	1257	+
		Myb	1	1492	-
		AT~TATA-box	2	628/630	+/+
MdMATE4	Stress	ARE	1	862	+	cis-acting regulatory element essential for the anaerobic induction
	Stress	ATCT-motif	1	103	+	part of a conserved DNA module involved in light responsiveness
	Stress	GT1-motif	1	116	+	light responsive element
	Stress	Box 4	1	457	+	part of a conserved DNA module involved in light responsiveness
	Stress	ATC-motif	1	1258	-	part of a conserved DNA module involved in light responsiveness
	Stress	chs-CMA2a	1	82	-	part of a light responsive element
	Responsive	TCA-element	1	1186	+	cis-acting element involved in salicylic acid responsiveness
	Responsive	TGACG-motif	1	327	-	cis-acting regulatory element involved in the MeJA-responsiveness
	Responsive	CGTCA-motif	1	327	+	cis-acting regulatory element involved in the MeJA-responsiveness
	Development	O2-site	1	977	-	cis-acting regulatory element involved in zein metabolism regulation
	Development	circadian	3	40/1207/1311	+/-/+	cis-acting regulatory element involved in circadian control
	Development	MSA-like	1	110	+	cis-acting element involved in cell cycle regulation
		TATA-box	35	144/145/285/286/287/288/289/290/291/292/293/294/295/296/302/303/304/305/306/321/322/332/333/833/834/1059/1062/1064/1079/1080/1081/1231/1232/1233/1239	-/+/+/+/+/+/+/+/+/+/+/+/+/+/-/-/-/-/+/+/+/+/+/-/-/-/-/-/-/-/-/+/-/-/-	core promoter element around -30 of transcription start
		CAAT-box	24	33/78/168/189/194/256/319/330/339/461/476/502/563/588/589/679/699/821/886/913/1029/1124/1171/1498	+/+/+/-/-/+/+/+/-/-/-/-/-/+/+/-/-/+/-/+/-/+/+/-	common cis-acting element in promoter and enhancer regions
		AT~TATA-box	5	286/288/290/292/294	+/+/+/+/+
		Unnamed__2	1	1425	+
		Myb	3	706/1153/1443	+/+/-
		STRE	1	1011	-
		MYB-like sequence	1	619	+
		CCAAT-box	2	112/372	+/+	MYBHv1 binding site
		MYC	3	188/475/1028	+/+/+
		MYB	1	619	+
		Unnamed__4	5	52/221/393/1326/1453	+/-/-/+/-
		MYB recognition site	2	112/372	-/-
		TCA	1	1469	+
MdMATE5	Stress	TC-rich repeats	1	265	+	cis-acting element involved in defense and stress responsiveness
	Stress	ARE	4	197/514/708/972	-/-/+/+	cis-acting regulatory element essential for the anaerobic induction
	Stress	G-Box	2	589/781	+/+	cis-acting regulatory element involved in light responsiveness
	Stress	TCT-motif	1	269	+	part of a light responsive element
	Stress	MRE	1	1247	+	MYB binding site involved in light responsiveness
	Stress	GT1-motif	1	205	+	light responsive element
	Stress	LTR	1	355	+	cis-acting element involved in low-temperature responsiveness
	Stress	Box 4	1	325	+	part of a conserved DNA module involved in light responsiveness
	Responsive	CGTCA-motif	2	80/825	+/+	cis-acting regulatory element involved in the MeJA-responsiveness
	Responsive	P-box	1	653	+	gibberellin-responsive element
	Responsive	TATC-box	2	866/979	+/-	cis-acting element involved in gibberellin-responsiveness
	Responsive	TCA-element	1	1076	+	cis-acting element involved in salicylic acid responsiveness
	Responsive	ABRE	2	589/781	-/-	cis-acting element involved in the abscisic acid responsiveness
	Responsive	TGACG-motif	2	80/825	-/-	cis-acting regulatory element involved in the MeJA-responsiveness
	Development	A-box	1	365	-	cis-acting regulatory element
		TATA-box	54	193/250/251/252/253/387/388/442/443/444/445/672/673/674/675/685/686/687/688/730/731/732/733/793/795/874/875/876/900/901/902/903/904/987/1152/1222/1223/1224/1283/1284/1285/1286/1378/1384/1385/1434/1435/1446/1447/1448/1449/1480/1481/1482	+/+/+/+/+/+/+/-/-/-/+/-/-/-/+/-/-/-/+/-/-/-/+/+/-/+/-/-/+/-/-/+/-/-/+/-/-/-/-/-/-/-/-/+/-/+/-/-/-/-/-/+/-/-	core promoter element around -30 of transcription start
		CAAT-box	28	87/142/392/438/439/484/523/646/647/711/712/740/743/767/790/809/816/843/871/916/977/1051/1057/1192/1202/1274/1281/1300	-/-/-/+/+/-/-/+/+/+/+/+/-/+/+/+/+/-/+/-/-/-/-/+/+/+/+/-	common cis-acting element in promoter and enhancer regions
		AT~TATA-box	2	251/902	+/-
		Unnamed__1	1	68	+
		Unnamed__2	1	1247	+
		TATA	4	441/729/1378/1445	-/-/+/-
		STRE	2	1294/1357	+/-
		MYB-like sequence	1	204	-
		CCGTCC motif	1	365	-
		MYC	3	50/828/940	+/-/+
		MYB	1	204	-
		CCGTCC-box	1	365	-
		Unnamed__4	9	243/281/395/436/662/890/1034/1267/1350	+/-/-/+/+/+/-/+/-
		3-AF3 binding site	1	1334	+	part of a conserved DNA module array (CMA3)
		AAGAA-motif	1	964	+
		Box III	3	127/1169/1194	+/+/+	protein binding site
		TCA	1	128	+
MdMATE6	Stress	GT1-motif	1	1411	-	light responsive element
	Stress	TCT-motif	2	575/1023	-/-	part of a light responsive element
	Stress	MBS	1	312	-	MYB binding site involved in drought-inducibility
	Stress	Box 4	7	422/681/690/889/928/1158/1162	+/+/+/-/-/-/-	part of a conserved DNA module involved in light responsiveness
	Stress	ARE	4	612/645/1005/1107	-/+/-/-	cis-acting regulatory element essential for the anaerobic induction
	Stress	G-Box	2	251/254	+/-	cis-acting regulatory element involved in light responsiveness
	Responsive	P-box	1	72	-	gibberellin-responsive element
	Responsive	TGACG-motif	4	149/278/552/639	-/-/+/+	cis-acting regulatory element involved in the MeJA-responsiveness
	Responsive	ABRE	1	254	-	cis-acting element involved in the abscisic acid responsiveness
	Responsive	CGTCA-motif	4	149/278/552/639	+/+/-/-	cis-acting regulatory element involved in the MeJA-responsiveness
		TATA-box	52	177/179/180/181/244/435/436/437/453/487/624/796/798/814/816/918/919/920/943/969/970/971/972/973/974/975/976/977/978/979/980/981/982/983/984/985/1090/1139/1140/1268/1269/1270/1271/1272/1273/1274/1275/1276/1277/1278/1417/1419	+/+/+/+/+/+/+/+/+/+/-/-/-/-/-/+/-/-/-/+/-/-/-/-/-/-/-/-/-/-/-/-/-/-/-/-/-/-/-/-/-/-/-/-/-/-/-/-/-/-/+/-	core promoter element around -30 of transcription start
		CAAT-box	27	20/22/169/170/186/329/356/395/420/430/524/531/535/549/727/794/803/812/867/868/1166/1232/1245/1258/1297/1432/1462	+/-/+/+/-/-/+/+/+/-/-/-/+/+/+/-/-/-/+/+/-/-/-/+/-/+/+	common cis-acting element in promoter and enhancer regions
		Unnamed__6	2	1267/1274	-/+
		MYC	1	20	+
		Unnamed__4	9	87/520/857/865/875/996/1122/1292/1407	-/+/+/+/+/+/+/-/+
		Myb	2	312/818	-/+
		AT~TATA-box	12	179/971/973/975/977/979/981/983/1270/1272/1274/1276	+/-/-/-/-/-/-/-/-/-/-/-
		WRE3	1	1250	+
		ABRE3a	1	254	-
		ABRE4	1	254	+
		STRE	3	1135/1415/1440	-/-/-
MdMATE7	Stress	AAAC-motif	2	1068/1091	+/-	light responsive element
	Stress	Box 4	7	98/259/451/510/552/980/1051	+/+/+/+/+/-/-	part of a conserved DNA module involved in light responsiveness
	Stress	ARE	3	1297/1393/1398	+/+/+	cis-acting regulatory element essential for the anaerobic induction
	Stress	GT1-motif	1	869	+	light responsive element
	Stress	TCT-motif	1	392	+	part of a light responsive element
	Stress	MRE	1	1388	+	MYB binding site involved in light responsiveness
	Responsive	ERE	1	969	-	ethylene-responsive element
	Development	circadian	2	71/710	-/+	cis-acting regulatory element involved in circadian control
		TATA-box	64	64/65/66/117/118/119/120/128/129/130/209/210/211/479/480/481/482/483/495/496/620/621/622/623/624/625/626/627/628/630/668/669/713/714/726/727/754/755/793/794/886/887/909/910/922/926/927/928/929/967/984/985/1030/1136/1173/1174/1175/1176/1177/1178/1179/1333/1334/1335	-/-/+/-/-/-/+/+/-/+/+/-/+/+/-/+/+/+/+/+/-/-/+/+/+/+/+/+/+/+/+/+/+/+/-/+/+/-/-/-/-/-/+/-/-/-/-/-/-/+/+/-/-/-/-/-/-/-/-/+/-/-/-/-	core promoter element around -30 of transcription start
		CAAT-box	30	5/14/89/155/173/273/279/285/287/324/356/427/561/640/710/719/721/768/819/846/907/991/997/1004/1068/1109/1200/1234/1262/1453	+/+/+/+/+/-/+/+/-/+/-/+/+/+/+/+/-/+/-/+/+/+/+/+/+/-/-/-/-/+	common cis-acting element in promoter and enhancer regions
		WRE3	1	1446	+
		box S	1	1444	+
		MYB-like sequence	1	868	-
		WUN-motif	1	1044	+
		Unnamed__4	3	318/1433/1450	-/+/+
		TATA	4	116/120/211/755	-/+/+/+
		MYB	2	868/1487	-/+
		MYC	2	285/335	+/-
		AT~TATA-box	7	481/620/622/624/626/1175/1177	+/-/+/+/+/-/-
MdMATE8	Stress	AE-box	1	458	-	part of a module for light response
	Stress	MRE	1	1488	+	MYB binding site involved in light responsiveness
	Stress	ARE	1	46	+	cis-acting regulatory element essential for the anaerobic induction
	Stress	GATA-motif	2	125/1299	+/+	part of a light responsive element
	Stress	GT1-motif	2	130/611	+/+	light responsive element
	Responsive	ERE	2	982/1036	-/+	ethylene-responsive element
	Development	CAT-box	1	214	-	cis-acting regulatory element related to meristem expression
		TATA-box	45	188/189/190/194/195/208/209/211/295/296/312/314/328/329/335/336/514/515/516/691/692/811/951/971/972/973/1003/1004/1005/1006/1023/1025/1053/1072/1093/1108/1161/1189/1311/1312/1381/1382/1383/1384/1385	+/-/+/+/+/+/+/+/+/+/+/+/-/+/-/+/+/-/+/+/+/-/-/+/-/-/-/-/-/-/+/-/-/-/-/-/-/-/-/-/-/-/-/-/-	core promoter element around -30 of transcription start
		CAAT-box	37	25/92/99/122/158/229/356/384/398/405/421/428/438/607/650/662/680/696/706/786/792/834/860/879/893/920/1058/1060/1261/1275/1288/1318/1322/1328/1423/1464/1479	-/-/-/-/+/-/+/-/-/+/+/-/-/+/-/+/-/-/-/-/+/+/+/-/-/-/+/-/-/-/+/-/-/-/+/+/+	common cis-acting element in promoter and enhancer regions
		Unnamed__4	2	806/1307	+/-
		AT-rich element	1	1319	-	binding site of AT-rich DNA binding protein (ATBP-1)
		MYB-like sequence	2	325/610	-/-
		AAGAA-motif	2	1086/1248	-/+
		AT~TATA-box	2	209/312	+/+
		Unnamed__6	1	1378	-
		TATA	1	1002	-
		MYC	5	356/405/834/878/1058	-/-/-/+/-
		Unnamed__1	1	49	-
		MYB	3	325/610/643	-/-/-
MdMATE9	Stress	Box 4	6	635/1127/1255/1259/1300/1307	+/-/-/-/-/-	part of a conserved DNA module involved in light responsiveness
	Stress	MRE	1	887	-	MYB binding site involved in light responsiveness
	Stress	TCT-motif	1	1486	+	part of a light responsive element
	Stress	ACE	1	1393	-	cis-acting element involved in light responsiveness
	Stress	G-Box	4	117/18/117/1395	+/+/+/+	cis-acting regulatory element involved in light responsiveness
	Stress	CAG-motif	1	482	+	part of a light response element
	Stress	ARE	2	452/1446	-/+	cis-acting regulatory element essential for the anaerobic induction
	Stress	GATA-motif	1	697	-	part of a light responsive element
	Responsive	ABRE	3	117/118/1396	+/+/+	cis-acting element involved in the abscisic acid responsiveness
	Responsive	P-box	1	298	+	gibberellin-responsive element
	Responsive	TGACG-motif	2	859/1163	-/+	cis-acting regulatory element involved in the MeJA-responsiveness
	Responsive	CGTCA-motif	2	859/1163	+/-	cis-acting regulatory element involved in the MeJA-responsiveness
	Responsive	ERE	2	1133/1315	-/-	ethylene-responsive element
	Development	RY-element	1	868	-	cis-acting regulatory element involved in seed-specific regulation
	Development	CAT-box	2	810/966	+/+	cis-acting regulatory element related to meristem expression
		TATA-box	9	1246/1313/1345/1346/1347/1348/1429/1443/1454	-/+/-/-/+/-/-/-/-	core promoter element around -30 of transcription start
		CAAT-box	18	7/350/380/433/582/583/619/779/840/862/1029/1092/1156/1172/1226/1263/1356/1426	+/-/-/-/+/+/-/-/+/+/+/-/+/-/+/-/-/+	common cis-acting element in promoter and enhancer regions
		Unnamed__4	9	83/273/385/415/559/784/920/1290/1415	-/+/-/-/+/+/+/-/-
		AAGAA-motif	1	138	+
		MYC	1	1226	-
		MYB	3	156/1105/1234	-/-/-
		Myb-binding site	1	1105	-
		STRE	2	23/77	-/-
		W box	1	4	-
		ABRE3a	1	1395	+
		WRE3	1	463	-
		ABRE4	1	1395	-
		AT~TATA-box	1	1346	-
		Unnamed__2	1	417	-
		Unnamed__1	2	116/1048	-/-
MdMATE10	Stress	GT1-motif	2	647/851	+/+	light responsive element
	Stress	Box 4	1	1103	-	part of a conserved DNA module involved in light responsiveness
	Stress	AE-box	1	1420	+	part of a module for light response
	Stress	chs-CMA1a	1	59	-	part of a light responsive element
	Stress	G-Box	1	1229	-	cis-acting regulatory element involved in light responsiveness
	Stress	GA-motif	1	759	-	part of a light responsive element
	Stress	AT1-motif	1	15	+	part of a light responsive module
	Stress	GATA-motif	1	567	+	part of a light responsive element
	Responsive	TGACG-motif	2	447/1228	-/+	cis-acting regulatory element involved in the MeJA-responsiveness
	Responsive	GARE-motif	1	1481	+	gibberellin-responsive element
	Responsive	ABRE	1	1230	+	cis-acting element involved in the abscisic acid responsiveness
	Responsive	TGA-element	1	256	-	auxin-responsive element
	Responsive	ERE	1	860	+	ethylene-responsive element
	Responsive	CGTCA-motif	2	447/1228	+/-	cis-acting regulatory element involved in the MeJA-responsiveness
	Development	GCN4_motif	1	826	+	cis-regulatory element involved in endosperm expression
		TATA-box	34	41/42/43/84/85/86/87/113/237/238/523/524/687/689/739/745/746/777/778/779/902/903/978/979/1028/1064/1065/1066/1086/1270/1271/1272/1273/1274	+/-/+/+/+/+/+/+/-/+/+/+/+/+/+/+/+/-/-/-/+/-/-/-/-/-/+/-/-/-/-/-/-/-	core promoter element around -30 of transcription start
		CAAT-box	34	13/48/66/99/128/155/165/166/228/270/296/307/370/477/497/530/547/556/704/727/749/811/815/879/907/947/1012/1092/1120/1160/1312/1337/1425/1497	+/+/-/+/+/-/+/+/+/-/+/-/+/-/+/-/+/+/-/-/-/+/+/+/-/-/+/-/-/+/+/-/+/+	common cis-acting element in promoter and enhancer regions
		MYB	7	360/482/819/846/850/909/1482	+/+/-/-/-/-/-
		MYC	3	815/1160/1336	-/-/+
		Unnamed__4	12	149/175/314/340/385/438/634/1173/1188/1253/1372/1382	+/+/+/-/-/+/-/+/-/+/+/+
		AT-rich element	2	980/1055	+/+	binding site of AT-rich DNA binding protein (ATBP-1)
		MYB recognition site	1	408	+
		AT~TATA-box	3	85/687/1064	+/+/-
		Myb-binding site	2	360/1482	+/-
		STRE	4	460/1250/1256/1264	+/-/-/-
		WRE3	1	799	-
		CCAAT-box	1	408	-	MYBHv1 binding site
		MYB-like sequence	2	819/850	-/-
MdMATE11	Stress	GT1-motif	3	313/513/514	-/-/-	light responsive element
	Stress	TCT-motif	1	665	+	part of a light responsive element
	Stress	chs-CMA2a	1	1368	-	part of a light responsive element
	Stress	3-AF1 binding site	1	1113	-	light responsive element
	Stress	Box 4	3	78/747/1124	+/+/-	part of a conserved DNA module involved in light responsiveness
	Stress	LTR	1	981	+	cis-acting element involved in low-temperature responsiveness
	Stress	ARE	3	243/330/770	+/-/-	cis-acting regulatory element essential for the anaerobic induction
	Responsive	TGACG-motif	1	1	+	cis-acting regulatory element involved in the MeJA-responsiveness
	Responsive	GARE-motif	1	957	+	gibberellin-responsive element
	Responsive	CGTCA-motif	1	1	-	cis-acting regulatory element involved in the MeJA-responsiveness
	Development	MSA-like	1	317	+	cis-acting element involved in cell cycle regulation
		TATA-box	34	48/412/413/414/483/507/508/509/584/585/586/587/609/692/694/695/696/700/702/703/704/705/706/817/911/912/913/914/915/1025/1044/1045/1348/1350	-/+/-/+/+/+/-/+/+/+/+/+/-/-/+/+/+/-/+/+/+/+/+/-/-/-/-/-/-/-/-/-/-/-	core promoter element around -30 of transcription start
		CAAT-box	30	97/137/138/140/170/171/185/235/260/399/473/520/544/550/560/569/577/620/793/821/858/904/1128/1141/1186/1289/1297/1345/1376/1412	-/+/-/-/+/+/-/+/-/-/+/-/+/-/+/+/+/+/-/+/+/-/-/-/-/-/-/-/-/-	common cis-acting element in promoter and enhancer regions
		MYC	6	192/259/620/858/1140/1344	-/+/-/-/+/+
		MYB	3	515/958/1481	+/-/-
		Unnamed__4	11	128/655/676/681/876/879/1063/1068/1165/1285/1440	-/+/+/+/+/+/+/-/-/-/-
		WUN-motif	1	713	-
		MYB recognition site	1	319	-
		TATA	1	1025	+
		Myb	1	992	+
		AT~TATA-box	4	585/694/702/704	+/+/+/+
		CCAAT-box	1	319	+	MYBHv1 binding site
		MYB-like sequence	1	515	+
		Myb-binding site	2	958/1481	-/-
		Myc	2	20/1117	+/+
MdMATE12	Stress	GT1-motif	1	194	-	light responsive element
	Stress	chs-CMA1a	1	190	+	part of a light responsive element
	Stress	Box 4	4	86/177/394/402	+/+/+/+	part of a conserved DNA module involved in light responsiveness
	Stress	Sp1	1	1087	-	light responsive element
	Stress	GATA-motif	1	919	-	part of a light responsive element
	Stress	ARE	1	861	-	cis-acting regulatory element essential for the anaerobic induction
	Stress	TCCC-motif	2	652/658	+/+	part of a light responsive element
	Stress	ATCT-motif	1	311	-	part of a conserved DNA module involved in light responsiveness
	Stress	G-Box	4	440/441/442/442	-/+/+/+	cis-acting regulatory element involved in light responsiveness
	Responsive	P-box	1	234	-	gibberellin-responsive element
	Responsive	GARE-motif	1	706	+	gibberellin-responsive element
	Responsive	ABRE	3	440/442/443	+/+/+	cis-acting element involved in the abscisic acid responsiveness
	Development	O2-site	1	128	-	cis-acting regulatory element involved in zein metabolism regulation
		TATA-box	20	52/106/107/109/271/272/313/314/315/340/408/410/558/559/560/561/562/950/953/954	+/+/+/+/-/+/+/-/+/-/-/+/-/-/-/-/+/-/-/-	core promoter element around -30 of transcription start
		CAAT-box	25	3/9/104/183/281/406/455/485/539/609/736/743/768/1113/1158/1163/1178/1290/1342/1377/1379/1412/1433/1434/1481	-/+/+/-/+/-/-/+/+/-/-/-/+/-/-/-/-/-/-/+/-/-/+/+/-	common cis-acting element in promoter and enhancer regions
		MYC	3	215/868/1157	+/+/+
		MYB	4	195/425/707/1453	+/+/-/+
		WUN-motif	1	875	+
		Unnamed__4	7	254/653/659/663/714/1085/1371	-/+/+/+/-/+/-
		Unnamed__2	1	692	+
		Unnamed__1	1	444	+
		AT~TATA-box	1	107	+
		box S	1	1074	+
		MYB-like sequence	2	195/1453	+/+
		WRE3	2	449/1076	+/+
		CTAG-motif	1	568	+
		STRE	1	1046	+
		Myb-binding site	1	707	-
MdMATE13	Stress	ARE	3	354/898/1208	-/-/+	cis-acting regulatory element essential for the anaerobic induction
	Stress	chs-CMA1a	1	536	-	part of a light responsive element
	Stress	LTR	1	141	-	cis-acting element involved in low-temperature responsiveness
	Stress	I-box	1	866	+	part of a light responsive element
	Stress	MBS	1	468	-	MYB binding site involved in drought-inducibility
	Stress	GT1-motif	4	182/267/480/501	+/-/+/-	light responsive element
	Stress	G-Box	2	190/259	+/-	cis-acting regulatory element involved in light responsiveness
	Responsive	CGTCA-motif	1	472	-	cis-acting regulatory element involved in the MeJA-responsiveness
	Responsive	ERE	2	1085/1087	+/-	ethylene-responsive element
	Responsive	ABRE	2	190/260	-/+	cis-acting element involved in the abscisic acid responsiveness
	Responsive	TGACG-motif	1	472	+	cis-acting regulatory element involved in the MeJA-responsiveness
	Responsive	TCA-element	2	71/1369	-/+	cis-acting element involved in salicylic acid responsiveness
	Development	MBSI	1	1028	+	MYB binding site involved in flavonoid biosynthetic genes regulation
	Development	O2-site	1	430	+	cis-acting regulatory element involved in zein metabolism regulation
	Development	A-box	1	1157	-	cis-acting regulatory element
		TATA-box	25	200/201/202/203/213/214/215/216/247/248/763/766/767/866/867/868/1037/1038/1098/1100/1279/1400/1401/1402/1403	-/-/-/+/-/-/-/+/+/+/-/-/-/+/-/-/-/-/-/-/-/-/-/+/-	core promoter element around -30 of transcription start
		CAAT-box	31	106/113/119/125/325/352/375/388/447/497/513/548/569/680/702/717/888/893/921/931/988/1006/1049/1167/1175/1215/1254/1286/1354/1393/1464	+/-/-/-/+/-/-/-/-/+/-/-/+/-/-/-/-/-/+/-/-/-/+/-/+/+/-/-/-/+/-	common cis-acting element in promoter and enhancer regions
		Myb	1	468	-
		Unnamed__1	3	189/261/1325	-/+/+
		MYB-like sequence	1	587	-
		WRE3	1	1316	-
		W box	3	873/978/1311	-/+/-
		TATA	2	199/248	-/+
		AT~TATA-box	1	1401	-
		AAGAA-motif	2	60/619	-/-
		TCA	1	422	-
		CCGTCC-box	1	1157	-
		WUN-motif	1	539	-
		Unnamed__4	8	135/288/299/315/913/1078/1192/1293	+/-/-/-/-/-/+/+
		MYC	5	887/1146/1219/1285/1424	+/-/-/+/-
		MYB	2	587/1142	-/+
		CCGTCC motif	1	1157	-
MdMATE14	Stress	MBS	2	286/1219	-/+	MYB binding site involved in drought-inducibility
	Stress	Box 4	1	518	+	part of a conserved DNA module involved in light responsiveness
	Stress	LTR	1	1199	-	cis-acting element involved in low-temperature responsiveness
	Stress	ARE	2	173/858	-/+	cis-acting regulatory element essential for the anaerobic induction
	Stress	TCCC-motif	1	1489	+	part of a light responsive element
	Stress	Box II	2	388/435	-/-	part of a light responsive element
	Stress	G-Box	1	1193	+	cis-acting regulatory element involved in light responsiveness
	Responsive	TGACG-motif	1	410	+	cis-acting regulatory element involved in the MeJA-responsiveness
	Responsive	ABRE	1	1193	-	cis-acting element involved in the abscisic acid responsiveness
	Responsive	TATC-box	1	1433	+	cis-acting element involved in gibberellin-responsiveness
	Responsive	AuxRR-core	1	1203	+	cis-acting regulatory element involved in auxin responsiveness
	Responsive	ERE	2	641/1093	+/-	ethylene-responsive element
	Responsive	CGTCA-motif	1	410	-	cis-acting regulatory element involved in the MeJA-responsiveness
	Development	A-box	2	777/1377	+/+	cis-acting regulatory element
	Development	O2-site	2	367/414	+/+	cis-acting regulatory element involved in zein metabolism regulation
		TATA-box	24	119/120/174/176/177/178/180/231/232/522/523/524/552/553/612/614/643/720/1323/1325/1416/1429/1430/1431	-/+/-/-/-/+/+/+/+/+/-/+/-/+/-/+/-/+/-/-/-/-/-/-	core promoter element around -30 of transcription start
		CAAT-box	32	4/40/50/131/163/228/242/249/312/317/319/464/541/572/629/664/686/852/898/973/1034/1081/1174/1208/1237/1260/1316/1371/1459/1460/1462/1468	+/-/-/+/-/+/+/+/-/+/-/-/-/+/+/-/-/-/-/-/-/+/-/-/-/-/-/+/+/+/-/+	common cis-acting element in promoter and enhancer regions
		MYC	5	169/317/359/406/1460	-/+/-/-/-
		MYB	2	94/294	-/-
		CCGTCC motif	2	777/1377	+/+
		TCA	2	362/409	-/-
		Unnamed__4	12	19/24/225/381/428/491/978/1166/1298/1334/1423/1490	+/+/+/+/+/-/-/+/+/+/+/+
		CCGTCC-box	2	777/1377	+/+
		Myb	2	286/1219	-/+
		AT~TATA-box	2	176/178	-/+
		WRE3	1	623	+
		STRE	2	21/1425	-/-
MdMATE15	Stress	TCCC-motif	1	1192	-	part of a light responsive element
	Stress	G-Box	1	510	-	cis-acting regulatory element involved in light responsiveness
	Stress	TCT-motif	1	676	+	part of a light responsive element
	Stress	LTR	1	847	+	cis-acting element involved in low-temperature responsiveness
	Stress	AE-box	1	986	+	part of a module for light response
	Stress	MBS	1	1140	-	MYB binding site involved in drought-inducibility
	Stress	Box 4	5	136/178/237/438/569	+/+/+/+/+	part of a conserved DNA module involved in light responsiveness
	Responsive	GARE-motif	1	1159	-	gibberellin-responsive element
	Responsive	TGACG-motif	1	905	-	cis-acting regulatory element involved in the MeJA-responsiveness
	Responsive	TGA-element	1	868	+	auxin-responsive element
	Responsive	CGTCA-motif	1	905	+	cis-acting regulatory element involved in the MeJA-responsiveness
	Development	MBSI	1	1390	-	MYB binding site involved in flavonoid biosynthetic genes regulation
	Development	O2-site	1	724	+	cis-acting regulatory element involved in zein metabolism regulation
		TATA-box	37	10/11/12/53/54/55/56/57/58/59/60/61/62/191/192/193/194/205/206/207/208/209/328/329/330/331/332/333/334/335/336/337/338/339/340/342/832	+/-/+/-/-/-/+/+/+/+/+/+/+/-/-/-/+/+/-/+/+/+/+/+/+/+/+/+/+/+/+/+/+/+/+/+/+	core promoter element around -30 of transcription start
		CAAT-box	28	2/42/129/262/287/481/533/539/583/613/671/681/710/795/815/839/879/936/1097/1149/1184/1185/1233/1236/1254/1262/1271/1493	-/-/-/-/+/-/-/-/+/-/-/+/+/+/-/-/-/+/-/-/+/+/+/-/-/-/+/-	common cis-acting element in promoter and enhancer regions
		Myb	2	859/1140	-/-
		Unnamed__1	3	890/1005/1344	+/+/-
		AT~TATA-box	12	54/56/58/60/207/328/330/332/334/336/338/340	-/+/+/+/+/+/+/+/+/+/+/+
		CCAAT-box	1	1359	+	MYBHv1 binding site
		W box	1	284	-
		Myb-binding site	1	1159	+
		MYB	5	722/1159/1323/1329/1447	-/+/+/+/-
		MYB recognition site	1	1359	-
		Unnamed__4	5	380/402/1067/1155/1194	-/-/-/+/-
MdMATE16	Stress	ARE	1	266	-	cis-acting regulatory element essential for the anaerobic induction
	Stress	Box 4	2	951/1332	-/-	part of a conserved DNA module involved in light responsiveness
	Responsive	ERE	1	1267	-	ethylene-responsive element
	Responsive	GARE-motif	1	868	-	gibberellin-responsive element
	Responsive	TGACG-motif	2	722/1158	+/+	cis-acting regulatory element involved in the MeJA-responsiveness
	Responsive	CGTCA-motif	2	722/1158	-/-	cis-acting regulatory element involved in the MeJA-responsiveness
	Responsive	P-box	1	885	-	gibberellin-responsive element
	Responsive	TCA-element	2	76/291	+/-	cis-acting element involved in salicylic acid responsiveness
	Development	MSA-like	1	803	+	cis-acting element involved in cell cycle regulation
		TATA-box	27	69/70/71/161/429/451/484/654/655/656/895/966/979/980/981/982/983/984/1013/1014/1093/1094/1095/1096/1409/1431/1432	-/-/+/+/+/+/+/+/-/+/-/-/-/-/-/-/+/-/-/-/-/-/-/-/-/+/-	core promoter element around -30 of transcription start
		CAAT-box	28	104/168/181/195/204/205/207/307/313/575/604/632/660/672/781/878/901/920/948/949/991/1063/1102/1113/1165/1187/1365/1367	+/+/-/-/+/+/-/-/-/+/+/-/+/+/+/-/-/+/+/+/+/+/+/+/+/-/-/-	common cis-acting element in promoter and enhancer regions
		WRE3	2	731/820	+/-
		CCAAT-box	1	805	+	MYBHv1 binding site
		MYB-like sequence	1	73	+
		MYB	3	73/868/1487	+/+/-
		Myb-binding site	1	868	+
		MYC	3	53/1063/1113	+/-/-
		AT~TATA-box	2	980/982	-/-
		Unnamed__1	2	1119/1485	-/+
		TATA	1	1092	-
		MYB recognition site	1	805	-
		Unnamed__4	7	300/881/1082/1085/1088/1129/1417	-/-/+/+/+/-/-
MdMATE17	Stress	Box 4	3	368/539/551	+/+/+	part of a conserved DNA module involved in light responsiveness
	Stress	MBS	1	1266	+	MYB binding site involved in drought-inducibility
	Stress	LTR	1	1291	+	cis-acting element involved in low-temperature responsiveness
	Stress	3-AF1 binding site	1	691	+	light responsive element
	Stress	MRE	1	629	+	MYB binding site involved in light responsiveness
	Stress	TCT-motif	1	661	+	part of a light responsive element
	Stress	GT1-motif	1	1395	-	light responsive element
	Stress	ARE	1	1252	-	cis-acting regulatory element essential for the anaerobic induction
	Responsive	TCA-element	1	176	-	cis-acting element involved in salicylic acid responsiveness
	Responsive	TGACG-motif	1	1410	-	cis-acting regulatory element involved in the MeJA-responsiveness
	Responsive	CGTCA-motif	1	1410	+	cis-acting regulatory element involved in the MeJA-responsiveness
	Responsive	ERE	2	96/98	+/-	ethylene-responsive element
		TATA-box	43	127/128/166/167/168/169/170/171/196/197/210/264/265/307/316/317/351/372/373/435/442/458/460/461/467/500/501/646/647/648/649/650/786/787/788/882/883/884/948/950/1117/1118/1463	+/+/-/-/-/+/+/+/+/+/+/+/+/+/+/+/+/+/+/+/+/-/+/+/+/+/+/-/-/-/-/+/+/-/-/-/-/-/-/-/-/-/-	core promoter element around -30 of transcription start
		CAAT-box	31	156/202/303/327/333/383/401/474/530/560/602/609/674/700/734/781/912/958/959/1107/1161/1162/1198/1199/1201/1230/1239/1249/1330/1354/1413	-/+/+/+/+/+/+/-/-/+/+/-/+/-/+/+/+/+/+/+/+/+/+/+/-/+/-/-/+/-/+	common cis-acting element in promoter and enhancer regions
		WUN-motif	1	65	+
		Unnamed__4	13	818/828/836/844/854/919/1069/1072/1080/1159/1196/1227/1359	+/+/+/+/+/+/+/+/+/+/+/+/+
		AT-rich element	1	1150	-	binding site of AT-rich DNA binding protein (ATBP-1)
		TCA	1	727	+
		AAGAA-motif	2	1285/1293	-/+
		MYB	2	1114/1396	-/+
		MYC	3	1199/1248/1330	-/+/-
		Myc	1	691	-
		MYB-like sequence	2	1114/1396	-/+
		AT~TATA-box	3	167/169/948	-/+/-
		TATA	1	165	-
		Myb	1	1266	+
MdMATE18	Stress	ARE	1	1356	+	cis-acting regulatory element essential for the anaerobic induction
	Stress	Gap-box	1	747	-	part of a light responsive element
	Stress	TC-rich repeats	1	413	+	cis-acting element involved in defense and stress responsiveness
	Stress	G-Box	3	1186/1311/1313	-/+/-	cis-acting regulatory element involved in light responsiveness
	Stress	TCT-motif	1	417	+	part of a light responsive element
	Stress	MRE	1	453	-	MYB binding site involved in light responsiveness
	Stress	chs-CMA2a	1	1334	+	part of a light responsive element
	Stress	Box 4	1	602	+	part of a conserved DNA module involved in light responsiveness
	Stress	Sp1	1	436	+	light responsive element
	Responsive	TATC-box	2	118/297	+/+	cis-acting element involved in gibberellin-responsiveness
	Responsive	ABRE	1	1187	+	cis-acting element involved in the abscisic acid responsiveness
	Development	circadian	1	1396	+	cis-acting regulatory element involved in circadian control
		TATA-box	25	101/128/130/253/484/485/486/593/594/709/711/717/718/719/720/926/1028/1029/1030/1031/1070/1195/1196/1197/1198	-/-/+/+/+/-/+/-/+/-/+/-/-/-/+/-/-/-/-/-/+/-/-/-/-	core promoter element around -30 of transcription start
		CAAT-box	35	6/61/142/144/178/230/324/329/332/353/404/523/545/565/609/642/686/691/707/736/744/752/779/814/861/873/913/1012/1063/1133/1162/1261/1306/1349/1350	-/+/+/-/-/-/-/-/-/+/-/+/-/+/+/-/-/+/-/+/+/-/-/+/-/+/-/+/+/+/-/-/+/+/+	common cis-acting element in promoter and enhancer regions
		Unnamed__2	1	616	+
		TATA	2	716/1194	-/-
		Myb	2	215/932	+/+
		Unnamed__1	1	1314	-
		WRE3	1	1248	-
		Myb-binding site	1	89	-
		STRE	1	1223	-
		Myc	2	415/537	+/+
		MYB	2	89/615	-/+
		MYC	4	323/685/751/778	+/+/+/+
		AAGAA-motif	2	76/1418	-/-
		Unnamed__4	9	26/32/367/788/886/1252/1380/1385/1441	+/+/-/-/-/-/+/+/+
MdMATE19	Stress	GT1-motif	2	115/620	-/-	light responsive element
	Stress	TCT-motif	1	488	-	part of a light responsive element
	Stress	Box 4	3	425/540/1455	+/+/-	part of a conserved DNA module involved in light responsiveness
	Stress	ARE	1	633	-	cis-acting regulatory element essential for the anaerobic induction
	Stress	G-Box	2	301/549	-/-	cis-acting regulatory element involved in light responsiveness
	Responsive	ABRE	3	301/492/550	-/-/+	cis-acting element involved in the abscisic acid responsiveness
	Responsive	TGACG-motif	3	322/548/1482	-/+/+	cis-acting regulatory element involved in the MeJA-responsiveness
	Responsive	ERE	1	1192	+	ethylene-responsive element
	Responsive	CGTCA-motif	3	322/548/1482	+/-/-	cis-acting regulatory element involved in the MeJA-responsiveness
	Development	O2-site	1	546	+	cis-acting regulatory element involved in zein metabolism regulation
		TATA-box	46	62/64/65/66/78/79/84/154/155/173/176/177/388/391/392/430/431/432/433/503/645/762/763/764/846/879/927/928/1138/1139/1140/1194/1238/1247/1255/1329/1330/1331/1332/1333/1424/1435/1436/1437/1438/1462	-/+/+/+/+/+/+/-/+/-/-/+/-/-/+/-/-/-/+/+/+/-/+/-/+/-/-/-/-/-/-/-/-/-/-/-/-/-/-/-/-/-/-/-/-/-	core promoter element around -30 of transcription start
		CAAT-box	27	143/180/184/185/187/234/253/254/422/423/436/538/560/586/625/655/749/777/824/835/1055/1065/1106/1162/1219/1373/1400	-/-/+/+/-/-/+/+/+/+/-/+/+/+/+/+/-/-/+/+/+/-/+/-/-/-/-	common cis-acting element in promoter and enhancer regions
		MYC	5	147/185/241/263/453	+/+/-/+/-
		MYB	2	621/1341	+/-
		Unnamed__6	1	1326	-
		AAGAA-motif	2	72/999	+/+
		dOCT	1	463	-
		Unnamed__4	11	269/279/285/730/912/947/1179/1213/1274/1307/1353	+/+/+/+/+/-/+/+/-/+/+
		Unnamed__1	1	300	-
		Myb	1	327	-
		TATA	1	429	-
		AT~TATA-box	2	64/762	+/-
		ABRE4	1	301	+
		MYB-like sequence	2	621/1341	+/-
		ABRE3a	1	301	-
		W box	1	1359	+
		Myc	2	489/616	-/+
		STRE	4	137/333/1009/1167	+/+/+/+
MdMATE20	Stress	Box 4	1	298	+	part of a conserved DNA module involved in light responsiveness
	Stress	chs-CMA1a	1	1115	-	part of a light responsive element
	Stress	MRE	1	82	-	MYB binding site involved in light responsiveness
	Stress	LAMP-element	1	1287	+	part of a light responsive element
	Stress	G-Box	4	511/1100/509/511	+/+/-/+	cis-acting regulatory element involved in light responsiveness
	Stress	ARE	2	136/1124	-/+	cis-acting regulatory element essential for the anaerobic induction
	Stress	GATA-motif	1	49	+	part of a light responsive element
	Responsive	TCA-element	1	192	-	cis-acting element involved in salicylic acid responsiveness
	Responsive	ABRE	4	509/511/512/1100	-/+/+/-	cis-acting element involved in the abscisic acid responsiveness
	Responsive	GARE-motif	1	616	+	gibberellin-responsive element
	Responsive	P-box	1	16	+	gibberellin-responsive element
	Responsive	ERE	1	317	-	ethylene-responsive element
	Responsive	AuxRR-core	1	667	+	cis-acting regulatory element involved in auxin responsiveness
	Development	CAT-box	1	714	+	cis-acting regulatory element related to meristem expression
		TATA-box	25	37/39/40/41/42/43/141/144/146/285/286/293/294/295/372/373/1186/1202/1203/1204/1205/1206/1260/1400/1402	+/-/-/-/-/+/-/-/+/+/+/+/-/+/+/+/-/-/-/-/-/-/-/-/-	core promoter element around -30 of transcription start
		CAAT-box	31	11/96/97/103/150/160/261/289/302/343/397/641/730/817/891/899/919/926/946/978/980/1063/1127/1128/1172/1249/1319/1323/1380/1426/1460	-/+/+/-/-/+/-/-/-/-/-/+/-/-/+/-/-/+/+/+/-/-/+/+/+/+/-/-/-/+/-	common cis-acting element in promoter and enhancer regions
		Unnamed__4	9	53/212/220/417/442/538/602/963/1085	-/+/-/+/+/+/+/+/+
		TCA	1	693	+
		MYB	5	304/426/617/864/1233	-/-/-/-/+
		MYC	3	816/898/978	+/+/-
		Myb-binding site	1	617	-
		WRE3	2	55/791	-/+
		box S	1	56	-
		Unnamed__1	2	510/556	-/+
MdMATE21	Stress	Sp1	1	660	+	light responsive element
	Stress	LTR	2	612/639	-/-	cis-acting element involved in low-temperature responsiveness
	Stress	GA-motif	1	1251	-	part of a light responsive element
	Stress	Box 4	1	468	+	part of a conserved DNA module involved in light responsiveness
	Stress	3-AF1 binding site	1	967	+	light responsive element
	Stress	chs-CMA2a	1	297	-	part of a light responsive element
	Stress	TCT-motif	1	10	-	part of a light responsive element
	Stress	MRE	1	20	-	MYB binding site involved in light responsiveness
	Stress	TC-rich repeats	1	1301	+	cis-acting element involved in defense and stress responsiveness
	Stress	LAMP-element	1	302	-	part of a light responsive element
	Stress	ARE	2	1063/1320	-/-	cis-acting regulatory element essential for the anaerobic induction
	Stress	GT1-motif	2	1277/1278	-/-	light responsive element
	Responsive	CGTCA-motif	1	727	-	cis-acting regulatory element involved in the MeJA-responsiveness
	Responsive	TGACG-motif	1	727	+	cis-acting regulatory element involved in the MeJA-responsiveness
		TATA-box	8	236/267/1163/1256/1396/1398/1453/1455	+/+/-/-/-/-/-/-	core promoter element around -30 of transcription start
		CAAT-box	25	2/60/151/220/321/333/422/425/454/462/501/516/685/711/723/762/810/959/1055/1057/1130/1315/1376/1423/1460	-/-/+/-/+/-/+/-/-/+/-/+/-/-/-/-/-/-/-/-/-/-/-/+/-	common cis-acting element in promoter and enhancer regions
		Unnamed__4	8	667/894/913/927/963/994/1017/1048	-/-/+/-/-/-/-/-
		AAGAA-motif	1	705	+
		MYC	3	1/313/1156	+/-/+
MdMATE22	Stress	Gap-box	1	485	+	part of a light responsive element
	Stress	GATA-motif	1	677	+	part of a light responsive element
	Stress	AT1-motif	1	335	-	part of a light responsive module
	Stress	ATCT-motif	1	678	-	part of a conserved DNA module involved in light responsiveness
	Stress	G-Box	2	169/786	-/+	cis-acting regulatory element involved in light responsiveness
	Stress	ACE	1	246	+	cis-acting element involved in light responsiveness
	Stress	AE-box	1	1390	+	part of a module for light response
	Stress	MBS	1	1322	+	MYB binding site involved in drought-inducibility
	Responsive	TGA-element	2	351/773	-/-	auxin-responsive element
	Responsive	CGTCA-motif	3	738/788/1344	+/+/-	cis-acting regulatory element involved in the MeJA-responsiveness
	Responsive	TATC-box	1	212	-	cis-acting element involved in gibberellin-responsiveness
	Responsive	ABRE	2	786/949	-/+	cis-acting element involved in the abscisic acid responsiveness
	Responsive	TGACG-motif	3	738/788/1344	-/-/+	cis-acting regulatory element involved in the MeJA-responsiveness
	Responsive	TCA-element	1	1161	-	cis-acting element involved in salicylic acid responsiveness
	Development	O2-site	1	785	-	cis-acting regulatory element involved in zein metabolism regulation
	Development	circadian	1	1255	-	cis-acting regulatory element involved in circadian control
		TATA-box	58	57/58/71/224/225/226/259/260/261/262/263/269/270/271/272/289/361/363/466/467/468/469/470/539/540/614/615/616/650/651/700/701/702/867/868/869/991/992/1079/1134/1135/1136/1154/1155/1156/1157/1266/1267/1268/1280/1281/1282/1283/1284/1285/1290/1291/1359	+/+/-/+/-/+/+/-/+/+/+/-/-/-/+/-/-/+/-/-/-/-/+/+/+/+/-/+/+/+/+/-/+/-/-/-/-/-/+/+/-/-/-/-/-/-/+/-/-/-/-/-/-/+/-/-/-/-	core promoter element around -30 of transcription start
		CAAT-box	39	89/143/144/146/155/195/282/318/334/418/449/476/485/499/502/508/546/585/586/619/628/648/698/729/753/791/813/888/973/1002/1027/1073/1125/1252/1294/1411/1424/1425/1458	+/+/+/-/-/+/-/-/+/-/+/-/+/+/-/+/-/+/+/-/-/+/+/-/-/+/+/+/-/-/-/-/-/-/-/-/+/+/+	common cis-acting element in promoter and enhancer regions
		TATA	3	268/1153/1279	-/-/-
		AT~TATA-box	3	261/1281/1283	+/-/-
		STRE	2	821/1443	-/-
		MYC	4	144/485/627/1072	+/-/+/+
		Myb	2	405/1322	+/+
		Unnamed__1	1	171	+
		MYB	1	1332	+
		Unnamed__6	1	1285	+
		AAGAA-motif	2	556/1387	+/+
		TCA	1	488	-
		Unnamed__4	4	482/716/719/1407	+/-/-/+
MdMATE23	Stress	ACE	1	219	-	cis-acting element involved in light responsiveness
	Stress	GT1-motif	1	1151	-	light responsive element
	Stress	MRE	2	1153/1173	+/+	MYB binding site involved in light responsiveness
	Stress	TCT-motif	1	82	-	part of a light responsive element
	Stress	AE-box	1	898	+	part of a module for light response
	Responsive	GARE-motif	1	1455	-	gibberellin-responsive element
	Responsive	TGACG-motif	1	1122	-	cis-acting regulatory element involved in the MeJA-responsiveness
	Responsive	CGTCA-motif	1	1122	+	cis-acting regulatory element involved in the MeJA-responsiveness
	Development	RY-element	1	201	+	cis-acting regulatory element involved in seed-specific regulation
		TATA-box	40	21/46/48/94/128/129/130/131/132/133/134/135/136/137/138/139/140/141/142/143/144/145/154/155/156/496/497/614/615/616/637/715/1107/1108/1109/1135/1376/1377/1378/1379	+/+/+/+/+/+/+/+/+/+/+/+/+/+/+/+/+/+/+/+/+/+/+/+/+/+/+/-/-/+/+/+/+/-/-/+/-/-/-/-	core promoter element around -30 of transcription start
		CAAT-box	32	70/77/103/209/211/344/383/403/446/494/552/562/660/814/903/936/1054/1066/1069/1083/1126/1202/1264/1286/1288/1303/1331/1339/1434/1435/1461/1478	+/-/-/+/-/+/-/+/-/+/-/-/-/+/+/-/+/+/-/-/-/+/-/+/-/-/-/+/+/+/-/+	common cis-acting element in promoter and enhancer regions
		Unnamed__4	11	318/466/698/701/727/730/828/838/848/855/1259	-/-/-/-/+/+/+/+/+/+/-
		WUN-motif	1	558	-
		Unnamed__1	1	947	-
		MYB	3	483/1189/1455	-/+/+
		Myb	1	1242	-
		AT~TATA-box	10	46/129/131/133/135/137/139/141/143/154	+/+/+/+/+/+/+/+/+/+
		MYB-like sequence	1	1189	+
		MYC	1	209	+
		STRE	5	705/721/732/745/1232	-/+/-/+/+
		Myb-binding site	2	483/1455	-/+
MdMATE24	Stress	G-Box	1	25	+	cis-acting regulatory element involved in light responsiveness
	Stress	MRE	2	787/966	-/+	MYB binding site involved in light responsiveness
	Stress	ATC-motif	1	1287	-	part of a conserved DNA module involved in light responsiveness
	Responsive	CGTCA-motif	1	988	+	cis-acting regulatory element involved in the MeJA-responsiveness
	Responsive	TCA-element	1	1217	+	cis-acting element involved in salicylic acid responsiveness
	Responsive	TGACG-motif	1	988	-	cis-acting regulatory element involved in the MeJA-responsiveness
	Development	O2-site	1	376	-	cis-acting regulatory element involved in zein metabolism regulation
	Development	MSA-like	1	848	+	cis-acting element involved in cell cycle regulation
	Development	circadian	4	173/1062/1236/1365	+/-/-/+	cis-acting regulatory element involved in circadian control
		TATA-box	40	114/115/116/176/177/196/197/198/199/284/291/292/293/386/387/389/519/520/521/564/565/566/567/626/627/635/938/941/942/952/953/954/955/1085/1086/1087/1106/1107/1108/1268	+/-/+/+/+/-/-/-/+/+/+/-/+/+/+/+/-/-/+/+/+/+/+/-/+/+/-/-/-/-/-/+/-/+/-/-/-/-/-/-	core promoter element around -30 of transcription start
		CAAT-box	28	41/125/173/191/271/329/334/353/463/579/583/602/727/755/797/845/882/896/906/924/925/1000/1023/1094/1153/1155/1258/1395	+/-/+/+/+/+/+/-/-/-/-/+/-/+/-/+/+/+/+/+/+/-/-/-/+/-/+/+	common cis-acting element in promoter and enhancer regions
		Myb-binding site	1	1424	+
		CTAG-motif	1	1168	-
		MYB-like sequence	2	344/629	+/+
		MYB	3	344/629/1424	+/+/+
		MYC	2	124/1153	+/-
		AT~TATA-box	2	565/953	+/-
		Myb	2	1184/1464	+/-
		Unnamed__1	2	24/812	-/-
		Unnamed__2	1	1446	+
		TATA	1	955	+
		Myc	1	622	+
		Unnamed__4	9	35/48/121/374/435/777/810/1380/1474	+/-/+/+/-/-/+/+/-
		AAGAA-motif	1	6	-
MdMATE25	Stress	AE-box	2	427/930	-/+	part of a module for light response
	Stress	MBS	2	228/803	-/+	MYB binding site involved in drought-inducibility
	Stress	Box 4	5	331/382/581/590/796	+/+/+/+/-	part of a conserved DNA module involved in light responsiveness
	Stress	LTR	1	755	+	cis-acting element involved in low-temperature responsiveness
	Stress	GT1-motif	2	751/1107	-/-	light responsive element
	Stress	ARE	4	543/936/989/1040	+/+/-/+	cis-acting regulatory element essential for the anaerobic induction
	Stress	TCCC-motif	2	1411/1428	+/+	part of a light responsive element
	Stress	GATA-motif	1	628	+	part of a light responsive element
	Responsive	P-box	1	179	-	gibberellin-responsive element
	Responsive	TGA-element	1	14	+	auxin-responsive element
	Responsive	ERE	1	1177	+	ethylene-responsive element
		TATA-box	27	347/348/349/664/665/666/687/689/791/792/793/811/838/839/840/841/842/921/968/1060/1069/1118/1186/1187/1346/1348/1492	+/+/+/+/-/+/-/+/+/-/-/-/+/-/-/-/-/-/-/-/-/-/+/-/+/-/-	core promoter element around -30 of transcription start
		CAAT-box	21	89/128/130/264/272/300/342/357/386/437/561/575/602/715/943/1018/1036/1065/1206/1225/1387	+/+/-/-/+/+/-/+/-/-/+/-/+/+/+/-/-/+/+/-/+	common cis-acting element in promoter and enhancer regions
		MYB-like sequence	2	1108/1169	+/+
		AAGAA-motif	2	757/960	+/-
		Unnamed__4	11	186/194/433/853/1149/1297/1365/1412/1422/1429/1433	+/-/+/+/+/+/+/+/+/+/+
		WRE3	1	635	-
		STRE	5	872/1162/1344/1356/1368	-/-/-/-/-
		Myb-binding site	3	170/709/1112	-/+/+
		W box	2	868/1009	+/+
		MYC	5	89/128/436/561/715	-/+/+/-/-
		MYB	5	170/709/1108/1112/1169	-/+/+/+/+
		Myb	4	3/228/691/803	-/-/+/+
		AT~TATA-box	1	840	-
MdMATE26	Stress	G-Box	11	939/995/1044/1472/21/939/993/994/995/1471/1472	-/-/+/-/-/-/-/+/-/-/-	cis-acting regulatory element involved in light responsiveness
	Stress	Box II	1	1043	+	part of a light responsive element
	Stress	ARE	2	1401/1406	+/+	cis-acting regulatory element essential for the anaerobic induction
	Stress	I-box	1	1144	-	part of a light responsive element
	Stress	Box 4	2	331/798	+/-	part of a conserved DNA module involved in light responsiveness
	Stress	WUN-motif	1	343	+	wound-responsive element
	Stress	MRE	1	1396	+	MYB binding site involved in light responsiveness
	Stress	LTR	1	406	+	cis-acting element involved in low-temperature responsiveness
	Responsive	CGTCA-motif	2	20/86	-/+	cis-acting regulatory element involved in the MeJA-responsiveness
	Responsive	ERE	1	53	+	ethylene-responsive element
	Responsive	TGACG-motif	2	20/86	+/-	cis-acting regulatory element involved in the MeJA-responsiveness
	Responsive	ABRE	10	22/939/940/993/995/996/1042/1044/1472/1473	+/-/+/-/-/+/-/-/-/+	cis-acting element involved in the abscisic acid responsiveness
	Responsive	TGA-box	1	83	-	part of an auxin-responsive element
	Development	CAT-box	2	706/730	-/-	cis-acting regulatory element related to meristem expression
	Development	A-box	1	482	+	cis-acting regulatory element
	Development	GCN4_motif	2	664/915	-/+	cis-regulatory element involved in endosperm expression
		TATA-box	59	128/129/130/153/154/155/156/157/158/159/160/161/162/163/164/165/166/167/168/169/170/171/172/173/174/175/176/177/178/179/180/181/182/183/184/185/186/190/192/196/198/199/200/203/204/205/237/239/240/241/673/741/742/809/1092/1093/1202/1344/1345	-/-/+/+/+/+/+/+/+/+/+/+/+/+/+/+/+/+/+/+/+/+/+/+/+/+/+/+/+/+/+/+/+/+/+/+/+/-/+/-/+/+/+/+/-/+/-/+/+/+/-/+/+/-/+/-/-/+/-	core promoter element around -30 of transcription start
		CAAT-box	26	18/29/49/89/271/335/493/606/607/614/719/765/796/821/847/871/913/924/1059/1101/1133/1165/1167/1184/1318/1342	-/+/-/+/+/-/-/+/+/+/-/-/+/-/-/-/-/-/+/+/-/+/-/+/+/+	common cis-acting element in promoter and enhancer regions
		W box	1	309	+
		CCAAT-box	1	929	-	MYBHv1 binding site
		box S	1	1421	+
		MYB-like sequence	1	1154	-
		AT-rich sequence	1	141	-	element for maximal elicitor-mediated activation (2copies)
		AT~TATA-box	18	154/156/158/160/162/164/166/168/170/172/174/176/178/180/182/184/198/239	+/+/+/+/+/+/+/+/+/+/+/+/+/+/+/+/+/+
		Unnamed__1	4	23/556/941/994	+/-/+/-
		STRE	2	124/583	-/+
		Unnamed__4	8	256/303/604/723/1005/1265/1433/1450	-/-/+/-/+/+/+/+
		CCGTCC-box	1	482	+
		MYB recognition site	1	929	+
		TCA	1	884	+
		CCGTCC motif	1	482	+
		MYC	1	492	+
		MYB	1	1154	-
MdMATE27	Stress	GT1-motif	1	1494	-	light responsive element
	Stress	MBS	1	1395	-	MYB binding site involved in drought-inducibility
	Stress	Box 4	3	412/1371/1388	+/-/-	part of a conserved DNA module involved in light responsiveness
	Stress	MRE	2	594/1075	+/-	MYB binding site involved in light responsiveness
	Stress	TCT-motif	1	1486	+	part of a light responsive element
	Stress	I-box	1	1172	-	part of a light responsive element
	Stress	ARE	1	463	-	cis-acting regulatory element essential for the anaerobic induction
	Stress	G-Box	2	445/1156	+/-	cis-acting regulatory element involved in light responsiveness
	Responsive	P-box	1	167	+	gibberellin-responsive element
	Responsive	ABRE	2	445/1157	-/+	cis-acting element involved in the abscisic acid responsiveness
	Responsive	AuxRR-core	1	1235	+	cis-acting regulatory element involved in auxin responsiveness
	Responsive	TGA-element	1	866	+	auxin-responsive element
	Responsive	TCA-element	1	149	+	cis-acting element involved in salicylic acid responsiveness
	Development	GCN4_motif	1	494	+	cis-regulatory element involved in endosperm expression
	Development	A-box	1	1052	+	cis-acting regulatory element
	Development	RY-element	1	499	+	cis-acting regulatory element involved in seed-specific regulation
	Development	CAT-box	1	994	-	cis-acting regulatory element related to meristem expression
		TATA-box	27	30/31/32/33/41/273/275/302/315/549/831/884/885/886/887/1136/1199/1201/1335/1350/1351/1354/1355/1356/1426/1427/1428	-/-/-/+/+/-/+/-/+/+/-/-/-/-/-/-/-/-/-/-/-/+/-/-/-/-/-	core promoter element around -30 of transcription start
		CAAT-box	27	96/253/366/392/399/533/536/632/651/685/687/730/741/839/852/957/982/1039/1048/1093/1184/1212/1342/1343/1381/1413/1420	+/-/+/-/-/+/-/-/-/+/-/+/-/+/+/+/-/+/-/-/+/+/+/+/+/+/+	common cis-acting element in promoter and enhancer regions
		Myb	1	1395	-
		MYC	1	1039	-
		Unnamed__4	3	69/72/1453	-/-/+
		AAGAA-motif	1	716	-
		AC-I	1	326	+
		CCGTCC-box	1	1052	+
		CCGTCC motif	1	1052	+
		MYB	1	179	-
		Unnamed__1	3	444/569/748	-/-/-	60K protein binding site
		Unnamed__2	1	594	+
		TATA	1	29	-
		AT~TATA-box	1	1426	-
		STRE	2	74/453	+/+
MdMATE28	Stress	AE-box	1	28	-	part of a module for light response
	Stress	Box 4	2	840/896	-/-	part of a conserved DNA module involved in light responsiveness
	Stress	chs-CMA2a	1	846	+	part of a light responsive element
	Stress	TCT-motif	2	457/1486	+/+	part of a light responsive element
	Stress	MRE	1	335	-	MYB binding site involved in light responsiveness
	Stress	GT1-motif	1	401	+	light responsive element
	Stress	G-Box	3	1153/1314/1314	+/-/-	cis-acting regulatory element involved in light responsiveness
	Stress	ARE	4	51/144/227/1445	-/-/-/+	cis-acting regulatory element essential for the anaerobic induction
	Responsive	ABRE	3	1153/1314/1315	-/-/+	cis-acting element involved in the abscisic acid responsiveness
	Development	A-box	1	396	-	cis-acting regulatory element
	Development	GCN4_motif	1	488	+	cis-regulatory element involved in endosperm expression
		TATA-box	54	13/170/171/180/182/186/187/231/234/236/389/391/518/519/520/772/773/774/806/807/808/890/891/892/937/943/944/957/958/959/960/977/978/979/1059/1157/1158/1159/1160/1161/1218/1219/1225/1226/1343/1344/1345/1346/1351/1352/1353/1354/1355/1453	+/+/+/-/+/+/+/-/-/+/-/+/-/-/+/-/-/-/+/-/-/+/-/-/-/-/-/-/-/+/-/+/-/-/+/-/-/-/-/-/+/-/+/-/-/-/-/-/+/-/-/+/-/-	core promoter element around -30 of transcription start
		CAAT-box	24	111/349/377/419/525/646/744/758/763/785/813/819/868/888/941/1025/1042/1075/1135/1280/1300/1365/1425/1457	-/-/-/-/+/-/-/-/-/+/-/+/-/+/+/+/-/+/-/-/+/+/+/+	common cis-acting element in promoter and enhancer regions
		CCGTCC-box	1	396	-
		MYB recognition site	1	710	-
		WUN-motif	1	1007	+
		Unnamed__4	3	570/1416/1421	+/-/-
		DRE core	1	1360	-
		AC-I	1	356	-
		CCGTCC motif	1	396	-
		MYC	2	645/757	+/+
		MYB	2	332/525	-/+
		W box	1	814	+
		STRE	1	1197	-
		CTAG-motif	1	1284	-
		CCAAT-box	1	710	+	MYBHv1 binding site
		MYB-like sequence	1	332	-
		AT~TATA-box	2	958/1353	-/-
		CARE	1	529	+
		TATA	3	960/1219/1342	+/+/-
		Unnamed__2	1	332	-
MdMATE29	Stress	G-Box	1	1178	-	cis-acting regulatory element involved in light responsiveness
	Stress	ARE	1	37	-	cis-acting regulatory element essential for the anaerobic induction
	Stress	TC-rich repeats	1	1414	+	cis-acting element involved in defense and stress responsiveness
	Stress	TCCC-motif	1	1122	+	part of a light responsive element
	Stress	Box 4	1	450	+	part of a conserved DNA module involved in light responsiveness
	Stress	MBS	1	1186	+	MYB binding site involved in drought-inducibility
	Stress	LAMP-element	1	700	+	part of a light responsive element
	Responsive	CGTCA-motif	2	535/1177	-/-	cis-acting regulatory element involved in the MeJA-responsiveness
	Responsive	ERE	2	831/1020	-/+	ethylene-responsive element
	Responsive	TGACG-motif	2	535/1177	+/+	cis-acting regulatory element involved in the MeJA-responsiveness
	Responsive	ABRE	2	196/1179	-/+	cis-acting element involved in the abscisic acid responsiveness
	Development	O2-site	1	1175	+	cis-acting regulatory element involved in zein metabolism regulation
	Development	GCN4_motif	1	1151	+	cis-regulatory element involved in endosperm expression
	Development	A-box	1	62	-	cis-acting regulatory element
		TATA-box	13	346/347/429/430/431/432/433/963/964/975/1246/1388/1389	+/+/-/-/+/+/+/-/-/+/-/+/-	core promoter element around -30 of transcription start
		CAAT-box	26	6/11/86/129/142/285/328/329/334/338/339/344/358/402/488/643/739/754/805/855/980/1076/1171/1175/1228/1385	-/+/-/-/+/+/+/+/+/+/+/+/+/+/+/-/+/+/-/-/-/-/-/-/+/+	common cis-acting element in promoter and enhancer regions
		STRE	3	523/674/1363	+/-/-
		Myb	1	1186	+
		WRE3	1	1352	+
		DRE1	1	1162	-
		AT~TATA-box	2	429/431	-/+
		AAGAA-motif	1	770	-
		Unnamed__4	14	69/74/152/167/230/617/655/781/859/1123/1242/1372/1443/1450	-/-/+/+/+/+/-/-/-/+/-/+/+/+
		3-AF3 binding site	1	1413	+	part of a conserved DNA module array (CMA3)
		WUN-motif	1	500	+
		CCGTCC-box	1	62	-
		MYB	4	17/44/1290/1349	+/+/+/+
		CCGTCC motif	1	62	-
MdMATE30	Stress	G-Box	3	692/1150/1440	+/+/+	cis-acting regulatory element involved in light responsiveness
	Stress	Box 4	1	710	+	part of a conserved DNA module involved in light responsiveness
	Stress	GATA-motif	1	1210	+	part of a light responsive element
	Stress	I-box	1	1211	+	part of a light responsive element
	Responsive	TGACG-motif	2	694/1143	-/-	cis-acting regulatory element involved in the MeJA-responsiveness
	Responsive	ABRE	1	692	-	cis-acting element involved in the abscisic acid responsiveness
	Responsive	CGTCA-motif	2	694/1143	+/+	cis-acting regulatory element involved in the MeJA-responsiveness
	Responsive	TGA-element	1	1393	+	auxin-responsive element
	Development	circadian	2	1035/1072	+/+	cis-acting regulatory element involved in circadian control
	Development	CAT-box	1	650	-	cis-acting regulatory element related to meristem expression
		TATA-box	18	213/215/216/217/218/219/220/221/222/725/726/734/735/738/739/740/1018/1019	-/+/+/+/+/+/+/+/+/+/+/+/+/+/-/+/+/-	core promoter element around -30 of transcription start
		CAAT-box	21	122/225/308/443/660/679/714/743/933/974/993/994/1081/1082/1090/1113/1252/1333/1357/1404/1496	-/-/-/-/-/+/-/-/+/-/+/+/+/+/-/-/-/-/-/-/-	common cis-acting element in promoter and enhancer regions
		Unnamed__4	12	32/35/100/139/143/202/422/541/613/799/928/970	+/+/-/+/+/-/-/-/-/-/-/-
		STRE	3	29/136/825	-/-/+
		MYC	3	659/670/679	+/+/-
		MYB	1	666	+
		Unnamed__1	2	646/691	+/-
		AT~TATA-box	3	216/218/220	+/+/+
MdMATE31	Stress	Box 4	2	1103/1228	-/-	part of a conserved DNA module involved in light responsiveness
	Stress	LTR	2	77/1068	-/+	cis-acting element involved in low-temperature responsiveness
	Stress	GT1-motif	2	704/1431	-/-	light responsive element
	Stress	MRE	1	1146	-	MYB binding site involved in light responsiveness
	Stress	G-Box	1	714	+	cis-acting regulatory element involved in light responsiveness
	Stress	ARE	2	337/586	-/+	cis-acting regulatory element essential for the anaerobic induction
	Stress	TCCC-motif	1	252	+	part of a light responsive element
	Stress	TC-rich repeats	1	519	+	cis-acting element involved in defense and stress responsiveness
	Responsive	TCA-element	2	348/513	+/+	cis-acting element involved in salicylic acid responsiveness
	Development	CAT-box	3	30/306/810	-/-/-	cis-acting regulatory element related to meristem expression
	Development	circadian	1	1001	-	cis-acting regulatory element involved in circadian control
	Development	GCN4_motif	1	55	-	cis-regulatory element involved in endosperm expression
	Development	O2-site	2	1316/1462	-/-	cis-acting regulatory element involved in zein metabolism regulation
		TATA-box	17	117/119/642/795/796/1021/1022/1183/1211/1212/1284/1285/1290/1330/1333/1334/1335	+/+/+/-/-/+/-/-/-/-/-/-/+/-/+/-/-	core promoter element around -30 of transcription start
		CAAT-box	24	7/35/159/160/198/201/394/491/492/541/589/590/605/719/776/840/947/950/1086/1249/1306/1379/1386/1414	+/+/+/+/+/-/-/+/+/-/+/+/+/+/+/-/+/-/-/-/+/+/+/-	common cis-acting element in promoter and enhancer regions
		Unnamed__4	8	253/286/489/627/966/994/1158/1368	+/-/+/+/-/+/+/+
		MYB	4	156/828/1121/1313	+/-/+/+
		MYC	1	605	-
		MYB-like sequence	1	828	-
		STRE	1	301	-
		Myb-binding site	1	1121	+
		Myc	1	1131	+
		TATA	1	119	+
		Unnamed__2	1	1456	+
		Unnamed__1	1	713	-
MdMATE32	Stress	MRE	1	1089	+	MYB binding site involved in light responsiveness
	Stress	GT1-motif	2	32/1130	-/+	light responsive element
	Stress	ARE	1	800	+	cis-acting regulatory element essential for the anaerobic induction
	Stress	G-Box	1	1299	+	cis-acting regulatory element involved in light responsiveness
	Stress	MBS	3	47/629/635	+/-/-	MYB binding site involved in drought-inducibility
	Stress	AE-box	1	1028	-	part of a module for light response
	Responsive	ABRE	2	1297/1299	-/-	cis-acting element involved in the abscisic acid responsiveness
	Development	CAT-box	1	311	+	cis-acting regulatory element related to meristem expression
	Development	RY-element	1	571	+	cis-acting regulatory element involved in seed-specific regulation
		TATA-box	13	138/139/140/344/345/678/679/794/821/1290/1291/1343/1344	-/-/+/-/+/-/+/-/+/-/-/+/-	core promoter element around -30 of transcription start
		CAAT-box	28	87/180/181/351/356/442/443/446/497/663/714/738/739/752/789/810/811/826/909/935/988/989/1063/1184/1294/1378/1483/1497	+/+/+/-/-/-/+/-/+/+/+/+/+/+/-/+/+/-/-/+/+/+/+/+/-/-/+/+	common cis-acting element in promoter and enhancer regions
		Myb	3	47/629/635	+/-/-
		MYB	4	670/707/985/1391	+/+/+/+
		MYC	3	39/545/1336	-/+/+
		Unnamed__4	12	103/385/400/833/1034/1123/1126/1173/1257/1282/1329/1352	+/+/-/-/+/-/-/+/-/+/+/+
		STRE	2	835/1367	+/-
		Myc	1	1014	+
		W box	1	976	-
		AAGAA-motif	2	792/1189	+/-
		DRE core	1	1156	-
MdMATE33	Stress	Box II	1	1420	-	part of a light responsive element
	Stress	AE-box	2	279/545	+/+	part of a module for light response
	Stress	G-Box	5	683/1101/53/476/1427	-/-/+/-/+	cis-acting regulatory element involved in light responsiveness
	Stress	MBS	1	857	+	MYB binding site involved in drought-inducibility
	Stress	LTR	1	372	-	cis-acting element involved in low-temperature responsiveness
	Responsive	CGTCA-motif	1	1319	+	cis-acting regulatory element involved in the MeJA-responsiveness
	Responsive	TGA-element	1	344	-	auxin-responsive element
	Responsive	ERE	1	505	-	ethylene-responsive element
	Responsive	TGACG-motif	1	1319	-	cis-acting regulatory element involved in the MeJA-responsiveness
	Responsive	ABRE	4	53/477/1101/1427	-/+/-/-	cis-acting element involved in the abscisic acid responsiveness
	Development	HD-Zip 1	1	646	+	element involved in differentiation of the palisade mesophyll cells
	Development	O2-site	1	266	+	cis-acting regulatory element involved in zein metabolism regulation
	Development	CAT-box	1	1362	+	cis-acting regulatory element related to meristem expression
		TATA-box	26	7/8/357/489/490/491/498/637/638/667/668/669/670/789/790/791/792/812/1105/1160/1161/1163/1203/1406/1407/1408	-/+/+/+/-/+/+/+/+/-/-/-/+/-/-/-/-/-/-/-/-/-/+/+/-/-	core promoter element around -30 of transcription start
		CAAT-box	30	64/207/209/215/304/324/382/402/426/427/429/487/646/651/664/756/785/805/850/874/952/1024/1123/1155/1261/1297/1298/1308/1458/1496	-/+/-/+/+/+/+/-/+/+/-/+/+/-/+/-/+/+/-/-/+/-/-/+/+/+/+/+/+/-	common cis-acting element in promoter and enhancer regions
		ABRE4	1	1101	+
		STRE	2	113/839	-/+
		TATA	2	8/666	+/-
		Myb	1	857	+
		ABRE3a	1	1101	-
		Unnamed__1	2	1426/1477	-/-
		AT~TATA-box	1	1161	-
		Box III	1	651	-	protein binding site
		WUN-motif	1	1412	+
		Unnamed__4	5	111/393/419/717/1176	+/+/-/-/-
		MYC	2	207/427	+/+
		MYB	1	148	-
MdMATE34	Stress	ACE	1	244	+	cis-acting element involved in light responsiveness
	Stress	MBS	1	911	+	MYB binding site involved in drought-inducibility
	Stress	Box 4	1	1233	-	part of a conserved DNA module involved in light responsiveness
	Stress	GA-motif	1	923	+	part of a light responsive element
	Stress	AE-box	1	1269	-	part of a module for light response
	Stress	G-Box	1	246	-	cis-acting regulatory element involved in light responsiveness
	Responsive	ABRE	1	246	-	cis-acting element involved in the abscisic acid responsiveness
	Responsive	CGTCA-motif	2	714/1168	-/-	cis-acting regulatory element involved in the MeJA-responsiveness
	Responsive	ERE	1	815	+	ethylene-responsive element
	Responsive	TGACG-motif	2	714/1168	+/+	cis-acting regulatory element involved in the MeJA-responsiveness
	Responsive	TCA-element	1	1367	-	cis-acting element involved in salicylic acid responsiveness
		TATA-box	40	90/91/321/385/456/557/746/747/748/844/845/846/858/876/877/943/944/945/989/990/991/992/1010/1011/1012/1013/1044/1045/1046/1114/1115/1346/1403/1405/1406/1407/1418/1419/1463/1464	-/+/+/+/-/+/+/+/+/+/-/-/-/+/-/+/-/-/-/-/+/-/-/-/-/-/+/-/-/+/-/-/-/-/-/-/-/-/+/-	core promoter element around -30 of transcription start
		CAAT-box	29	4/104/267/314/325/375/398/424/446/474/489/611/788/829/833/883/900/907/953/1042/1064/1101/1111/1154/1166/1203/1216/1251/1381	-/-/+/-/+/-/-/+/-/-/-/-/+/-/+/+/-/+/-/+/+/-/+/-/-/+/-/+/+	common cis-acting element in promoter and enhancer regions
		WUN-motif	3	789/849/1006	+/+/-
		Unnamed__4	12	8/70/132/190/352/355/483/916/1085/1106/1258/1493	-/+/-/+/-/-/-/-/-/-/-/-
		AAGAA-motif	1	493	+
		TCA	1	696	-
		AT~TATA-box	3	746/990/1405	+/-/-
		Myb	1	911	+
		MYC	9	3/267/325/588/1153/1203/1215/1395/1397	+/-/-/+/+/-/+/-/+
		TATA	1	748	+
		W box	1	904	-
		ABRE4	1	246	+
		Unnamed__16	1	1169	-
		ABRE3a	1	246	-
MdMATE35	Stress	TCCC-motif	2	851/1245	+/+	part of a light responsive element
	Stress	ARE	1	1420	-	cis-acting regulatory element essential for the anaerobic induction
	Stress	ATCT-motif	1	350	-	part of a conserved DNA module involved in light responsiveness
	Stress	MBS	1	1434	+	MYB binding site involved in drought-inducibility
	Stress	LTR	1	1268	-	cis-acting element involved in low-temperature responsiveness
	Responsive	TGACG-motif	1	236	-	cis-acting regulatory element involved in the MeJA-responsiveness
	Responsive	CGTCA-motif	1	236	+	cis-acting regulatory element involved in the MeJA-responsiveness
		TATA-box	30	43/206/336/337/412/543/544/550/551/552/553/554/793/794/801/802/803/804/923/924/1061/1062/1063/1065/1080/1257/1290/1291/1292/1400	+/+/-/+/+/+/+/-/-/-/-/+/-/-/-/-/-/-/-/-/-/-/-/-/-/-/+/-/-/-	core promoter element around -30 of transcription start
		CAAT-box	25	162/285/302/426/452/517/593/624/630/633/659/660/714/753/756/807/872/917/974/1334/1335/1368/1398/1407/1417	-/-/-/+/+/-/-/-/+/-/+/+/-/+/-/-/+/+/+/+/+/-/+/-/-	common cis-acting element in promoter and enhancer regions
		Myb	1	1434	+
		AT~TATA-box	2	1061/1063	-/-
		STRE	2	491/1013	-/-
		WRE3	1	100	+
		CCAAT-box	1	156	-	MYBHv1 binding site
		MYB-like sequence	1	1301	+
		MYB	1	1301	+
		MYC	4	641/713/1367/1416	-/+/+/+
		Unnamed__4	14	97/350/430/510/603/852/856/966/1008/1011/1246/1332/1364/1395	+/-/-/+/-/+/+/+/+/+/+/+/+/+
		MYB recognition site	1	156	+
		TCA	1	865	+
		DRE core	1	188	+
		AAGAA-motif	2	1206/1452	-/-
MdMATE36	Stress	LTR	1	645	-	cis-acting element involved in low-temperature responsiveness
	Stress	Box 4	2	876/940	-/-	part of a conserved DNA module involved in light responsiveness
	Stress	GT1-motif	2	163/858	+/-	light responsive element
	Stress	Box II	1	1336	-	part of a light responsive element
	Stress	TCCC-motif	1	272	+	part of a light responsive element
	Stress	ARE	3	302/826/957	-/+/+	cis-acting regulatory element essential for the anaerobic induction
	Stress	ATCT-motif	1	1302	-	part of a conserved DNA module involved in light responsiveness
	Responsive	ABRE	1	1085	+	cis-acting element involved in the abscisic acid responsiveness
	Responsive	TGACG-motif	1	775	-	cis-acting regulatory element involved in the MeJA-responsiveness
	Responsive	CGTCA-motif	1	775	+	cis-acting regulatory element involved in the MeJA-responsiveness
	Responsive	TGA-element	2	107/1207	+/-	auxin-responsive element
	Development	O2-site	1	801	-	cis-acting regulatory element involved in zein metabolism regulation
		TATA-box	18	584/585/586/587/743/745/784/814/816/991/992/993/994/1081/1193/1194/1372/1374	-/-/-/+/+/+/+/-/+/-/-/+/-/-/-/-/-/-	core promoter element around -30 of transcription start
		CAAT-box	51	16/74/112/132/189/203/205/209/268/269/296/312/321/339/470/477/479/544/566/667/726/756/795/830/889/950/952/975/1030/1061/1119/1134/1149/1155/1172/1201/1217/1224/1238/1245/1279/1280/1294/1295/1309/1325/1363/1364/1366/1393/1394	-/-/+/+/-/+/-/-/+/+/-/-/-/+/+/-/-/-/+/-/-/+/+/+/+/+/-/+/+/-/-/+/-/-/+/-/+/+/-/-/+/+/+/+/-/-/+/+/-/+/+	common cis-acting element in promoter and enhancer regions
		MYB recognition site	1	679	-
		Unnamed__4	10	1/20/66/233/266/273/1270/1421/1424/1438	-/-/-/-/+/+/-/+/+/+
		MYB	3	408/488/859	+/-/+
		MYC	4	203/950/1134/1364	+/-/-/-
		W box	2	129/261	-/+
		STRE	7	325/594/698/739/1100/1177/1272	-/+/+/-/-/+/+
		CCAAT-box	1	679	+	MYBHv1 binding site
		MYB-like sequence	2	408/859	+/+
		DRE1	1	93	-
		AT~TATA-box	2	992/1372	-/-
		TATA	1	583	-
MdMATE37	Stress	chs-CMA1a	1	401	-	part of a light responsive element
	Stress	Box 4	5	70/104/439/443/668	+/+/+/+/+	part of a conserved DNA module involved in light responsiveness
	Stress	AE-box	2	356/1105	-/-	part of a module for light response
	Stress	GC-motif	1	945	+	enhancer-like element involved in anoxic specific inducibility
	Stress	ARE	2	160/797	+/-	cis-acting regulatory element essential for the anaerobic induction
	Stress	TC-rich repeats	1	612	-	cis-acting element involved in defense and stress responsiveness
	Stress	G-Box	2	757/1239	-/+	cis-acting regulatory element involved in light responsiveness
	Responsive	CGTCA-motif	2	535/1445	+/-	cis-acting regulatory element involved in the MeJA-responsiveness
	Responsive	ABRE	2	758/1239	+/-	cis-acting element involved in the abscisic acid responsiveness
	Responsive	TGACG-motif	2	535/1445	-/+	cis-acting regulatory element involved in the MeJA-responsiveness
	Responsive	TCA-element	1	249	+	cis-acting element involved in salicylic acid responsiveness
	Responsive	ERE	2	265/779	+/+	ethylene-responsive element
	Development	CAT-box	1	879	-	cis-acting regulatory element related to meristem expression
		TATA-box	12	89/90/197/420/428/463/464/1142/1244/1245/1246/1247	+/+/+/+/+/+/+/-/-/-/-/-	core promoter element around -30 of transcription start
		CAAT-box	27	129/192/231/325/327/394/480/501/538/676/750/821/873/973/1042/1043/1052/1171/1199/1200/1202/1251/1253/1326/1329/1362/1413	-/-/+/+/-/-/+/-/+/+/-/-/-/+/+/+/+/-/+/+/-/+/-/+/-/-/-	common cis-acting element in promoter and enhancer regions
		Unnamed__4	15	110/633/713/856/956/1010/1013/1078/1095/1098/1101/1177/1184/1233/1311	-/+/-/+/+/+/+/+/+/+/+/+/+/-/-
		MYB recognition site	1	203	-
		MYB	2	725/1368	-/-
		MYC	7	325/549/551/676/793/1200/1251	+/-/+/-/+/-/-
		MYB-like sequence	1	725	-
		AAGAA-motif	2	1128/1295	-/-
		CCAAT-box	1	203	+	MYBHv1 binding site
		box S	1	925	+
		STRE	4	715/953/996/1136	+/-/-/-
		Unnamed__1	2	759/1230	+/+
		Myb	2	366/1397	+/+
		CARE	1	1181	+
		Unnamed_1	1	371	+	cis-acting element involved in phytochrome down-regulation expression
MdMATE38	Stress	I-box	2	474/476	-/-	part of a light responsive element
	Stress	Box 4	2	1319/1392	-/-	part of a conserved DNA module involved in light responsiveness
	Stress	GT1-motif	2	541/542	-/-	light responsive element
	Stress	MBS	1	1451	+	MYB binding site involved in drought-inducibility
	Stress	LTR	1	1417	+	cis-acting element involved in low-temperature responsiveness
	Stress	MRE	1	1217	+	MYB binding site involved in light responsiveness
	Stress	ARE	1	578	+	cis-acting regulatory element essential for the anaerobic induction
	Responsive	CGTCA-motif	2	286/289	-/+	cis-acting regulatory element involved in the MeJA-responsiveness
	Responsive	TGACG-motif	2	286/289	+/-	cis-acting regulatory element involved in the MeJA-responsiveness
	Responsive	GARE-motif	1	55	-	gibberellin-responsive element
	Development	MSA-like	3	181/299/301	+/-/-	cis-acting element involved in cell cycle regulation
	Development	O2-site	1	286	-	cis-acting regulatory element involved in zein metabolism regulation
	Development	A-box	1	1492	+	cis-acting regulatory element
	Development	RY-element	2	678/682	+/+	cis-acting regulatory element involved in seed-specific regulation
		TATA-box	30	85/86/96/126/127/128/129/225/226/588/589/590/591/641/642/643/644/645/705/706/709/710/711/713/1095/1190/1191/1192/1292/1410	+/+/+/-/-/-/+/-/+/+/+/+/+/+/+/+/+/+/+/+/+/-/+/+/-/+/-/-/+/-	core promoter element around -30 of transcription start
		CAAT-box	25	82/177/239/313/421/423/431/504/560/565/648/659/803/832/859/1019/1075/1092/1158/1186/1225/1253/1285/1323/1372	+/+/-/+/+/-/+/-/-/+/-/+/+/+/-/-/-/+/+/-/+/-/-/-/-	common cis-acting element in promoter and enhancer regions
		Unnamed__4	11	52/468/511/625/651/689/863/1028/1069/1121/1233	+/-/-/+/-/-/-/+/+/-/+
		AT-rich element	1	843	+	binding site of AT-rich DNA binding protein (ATBP-1)
		WUN-motif	1	1014	-
		AAGAA-motif	1	914	-
		MYB recognition site	2	183/302	-/+
		CCGTCC-box	1	1492	+
		MYB	2	55/543	+/+
		MYC	3	421/659/1074	+/-/+
		CCGTCC motif	1	1492	+
		MYB-like sequence	1	543	+
		CCAAT-box	2	183/302	+/-	MYBHv1 binding site
		Myb-binding site	1	55	+
		STRE	1	77	+
		W box	2	408/1206	+/+
		Unnamed__2	1	520	-
		Myb	2	275/1451	+/+
		Unnamed__1	2	397/1345	-/-
		AT~TATA-box	4	589/641/643/711	+/+/+/+
MdMATE39	Stress	GT1-motif	1	1357	+	light responsive element
	Stress	MRE	1	437	+	MYB binding site involved in light responsiveness
	Stress	TCT-motif	1	698	-	part of a light responsive element
	Stress	chs-CMA2a	1	198	-	part of a light responsive element
	Stress	Sp1	1	806	+	light responsive element
	Stress	Box 4	1	466	+	part of a conserved DNA module involved in light responsiveness
	Stress	I-box	2	305/848	+/+	part of a light responsive element
	Stress	AE-box	1	1480	+	part of a module for light response
	Stress	GATA-motif	2	9/536	+/-	part of a light responsive element
	Stress	ARE	2	154/982	-/-	cis-acting regulatory element essential for the anaerobic induction
	Stress	TC-rich repeats	1	1383	-	cis-acting element involved in defense and stress responsiveness
	Stress	G-Box	3	514/823/1459	-/-/+	cis-acting regulatory element involved in light responsiveness
	Responsive	ABRE	3	514/823/1459	-/-/-	cis-acting element involved in the abscisic acid responsiveness
	Responsive	CGTCA-motif	1	1011	-	cis-acting regulatory element involved in the MeJA-responsiveness
	Responsive	TGACG-motif	1	1011	+	cis-acting regulatory element involved in the MeJA-responsiveness
	Development	GCN4_motif	1	1373	-	cis-regulatory element involved in endosperm expression
		TATA-box	20	549/550/551/552/553/555/670/756/757/758/759/760/1170/1176/1268/1269/1270/1271/1276/1277	-/-/-/-/+/+/+/-/-/-/-/-/-/-/-/-/-/-/+/-	core promoter element around -30 of transcription start
		CAAT-box	18	26/68/84/207/376/393/464/499/500/582/770/907/1230/1306/1307/1325/1334/1412	+/-/-/-/+/-/+/+/+/+/+/-/-/+/+/-/-/-	common cis-acting element in promoter and enhancer regions
		MYC	3	392/991/1333	+/+/+
		Box III	1	201	-	protein binding site
		DRE core	2	765/1180	-/+
		MYB recognition site	1	1378	-
		Unnamed__4	17	75/137/143/229/259/333/370/477/578/658/846/900/937/1016/1131/1317/1386	-/-/+/+/-/+/+/+/-/-/-/-/-/+/-/-/-
		Unnamed__1	4	488/513/862/874	+/-/+/+
		Myb	1	235	-
		TATA	2	756/1277	-/+
		AT~TATA-box	2	551/553	-/+
		ABRE4	2	514/823	+/+
		CCAAT-box	1	1378	+	MYBHv1 binding site
		ABRE3a	2	514/823	-/-
		W box	1	169	+
		STRE	3	119/250/1060	-/-/+
MdMATE40	Stress	ARE	1	181	-	cis-acting regulatory element essential for the anaerobic induction
	Stress	TC-rich repeats	1	1348	-	cis-acting element involved in defense and stress responsiveness
	Stress	G-Box	2	22/1018	-/+	cis-acting regulatory element involved in light responsiveness
	Stress	MRE	2	344/1340	+/-	MYB binding site involved in light responsiveness
	Stress	TCT-motif	1	1348	-	part of a light responsive element
	Stress	chs-CMA2a	1	1176	-	part of a light responsive element
	Stress	I-box	1	173	+	part of a light responsive element
	Stress	MBS	1	697	-	MYB binding site involved in drought-inducibility
	Stress	Box 4	2	1060/1258	-/-	part of a conserved DNA module involved in light responsiveness
	Responsive	TATC-box	1	392	-	cis-acting element involved in gibberellin-responsiveness
	Responsive	ABRE	2	23/1018	+/-	cis-acting element involved in the abscisic acid responsiveness
	Responsive	GARE-motif	1	710	+	gibberellin-responsive element
	Responsive	TCA-element	1	527	-	cis-acting element involved in salicylic acid responsiveness
		TATA-box	18	33/34/361/362/367/373/422/423/424/425/426/622/1202/1203/1237/1238/1471/1472	+/+/-/+/-/+/-/-/-/-/+/+/-/+/-/-/+/-	core promoter element around -30 of transcription start
		CAAT-box	20	80/114/145/353/412/484/551/610/746/842/969/1076/1081/1131/1163/1171/1295/1367/1427/1492	-/+/+/+/-/-/+/-/-/+/+/-/-/-/-/-/-/-/-/-	common cis-acting element in promoter and enhancer regions
		CCAAT-box	1	503	-	MYBHv1 binding site
		MYB-like sequence	2	458/879	+/-
		WRE3	3	68/74/478	-/+/+
		Myb	3	218/697/1248	-/-/-
		CTAG-motif	1	432	+
		Myb-binding site	2	711/1456	-/+
		DRE core	1	377	+
		STRE	2	131/982	+/+
		MYC	2	190/1075	+/+
		MYB	5	458/711/879/1000/1456	+/-/-/-/+
		AC-I	1	1343	-
		AAGAA-motif	1	845	-
		Unnamed__4	7	258/382/613/617/647/985/1166	-/+/-/-/+/-/-
		MYB recognition site	1	503	+
MdMATE41	Stress	GATA-motif	1	738	+	part of a light responsive element
	Stress	ARE	3	111/207/1474	+/+/+	cis-acting regulatory element essential for the anaerobic induction
	Stress	LTR	1	820	+	cis-acting element involved in low-temperature responsiveness
	Stress	ATCT-motif	1	92	+	part of a conserved DNA module involved in light responsiveness
	Stress	MBS	1	897	+	MYB binding site involved in drought-inducibility
	Stress	Box 4	1	346	+	part of a conserved DNA module involved in light responsiveness
	Stress	MRE	2	508/676	+/-	MYB binding site involved in light responsiveness
	Stress	GT1-motif	1	88	+	light responsive element
	Responsive	CGTCA-motif	1	1220	-	cis-acting regulatory element involved in the MeJA-responsiveness
	Responsive	TGACG-motif	1	1220	+	cis-acting regulatory element involved in the MeJA-responsiveness
	Responsive	ERE	1	757	+	ethylene-responsive element
	Development	MSA-like	1	449	+	cis-acting element involved in cell cycle regulation
		TATA-box	32	444/481/762/763/764/765/834/852/964/965/966/967/968/969/970/987/988/1068/1069/1070/1344/1364/1385/1386/1398/1418/1419/1438/1439/1440/1441/1442	+/-/-/-/+/-/-/-/-/-/-/-/-/-/-/+/-/-/-/-/-/+/+/-/-/+/-/-/-/-/-/-	core promoter element around -30 of transcription start
		CAAT-box	33	31/32/48/68/127/151/167/259/327/330/469/529/541/582/624/754/755/856/952/1018/1087/1115/1218/1226/1249/1251/1309/1407/1426/1428/1452/1485/1486	+/+/+/-/-/+/+/+/+/-/-/-/+/-/+/+/+/-/+/-/-/-/-/-/+/-/-/+/+/-/+/+/+	common cis-acting element in promoter and enhancer regions
		W box	2	455/1019	-/+
		STRE	1	1335	-
		NON	1	297	+
		CARE	1	1330	+
		AP-1	1	713	+
		AT~TATA-box	4	763/964/966/968	-/-/-/-
		Myb	1	897	+
		Unnamed__1	2	100/303	-/-
		Unnamed__2	1	673	-
		Unnamed__4	9	26/76/420/474/1024/1027/1030/1323/1333	-/-/-/-/+/+/+/-/+
		AAGAA-motif	2	311/1141	+/-
		MYB	1	887	-
		MYC	4	67/167/243/1426	+/-/+/-
		Unnamed__6	1	988	+
MdMATE42	Stress	GT1-motif	2	155/1088	+/+	light responsive element
	Stress	Box 4	1	1327	-	part of a conserved DNA module involved in light responsiveness
	Stress	Gap-box	1	706	-	part of a light responsive element
	Stress	ARE	2	609/625	-/-	cis-acting regulatory element essential for the anaerobic induction
	Stress	TC-rich repeats	1	1426	-	cis-acting element involved in defense and stress responsiveness
	Stress	G-Box	7	147/524/640/1300/1301/147/501	+/+/+/+/-/+/+	cis-acting regulatory element involved in light responsiveness
	Responsive	TATC-box	1	630	+	cis-acting element involved in gibberellin-responsiveness
	Responsive	ABRE	5	147/148/501/525/1301	+/+/-/+/-	cis-acting element involved in the abscisic acid responsiveness
	Responsive	CGTCA-motif	1	1032	-	cis-acting regulatory element involved in the MeJA-responsiveness
	Responsive	TGACG-motif	1	1032	+	cis-acting regulatory element involved in the MeJA-responsiveness
	Responsive	TCA-element	1	1450	+	cis-acting element involved in salicylic acid responsiveness
	Development	CAT-box	2	123/360	-/-	cis-acting regulatory element related to meristem expression
		TATA-box	42	40/41/413/414/415/416/417/418/419/446/480/481/533/534/552/553/554/555/556/557/648/649/721/916/917/949/950/951/1137/1161/1162/1163/1164/1244/1250/1251/1355/1384/1385/1425/1470/1495	+/+/-/-/+/+/+/+/+/+/+/+/-/+/-/-/-/+/+/+/+/+/+/+/-/+/-/-/-/-/-/-/-/+/+/-/-/-/-/-/-/-	core promoter element around -30 of transcription start
		CAAT-box	37	103/179/190/195/209/232/265/267/284/336/372/403/423/467/484/560/565/634/635/653/711/738/762/832/854/908/913/914/959/994/1018/1149/1239/1271/1272/1288/1322	-/+/+/-/-/+/+/-/+/+/-/-/-/-/-/-/+/+/+/-/-/-/-/+/-/+/+/+/+/-/-/-/-/+/+/+/+	common cis-acting element in promoter and enhancer regions
		MYB	5	303/383/655/694/1087	-/+/-/+/-
		Unnamed__4	4	134/308/358/858	+/-/-/-
		dOCT	1	6	+
		MYC	8	102/265/284/466/710/985/1099/1212	+/+/-/+/+/-/-/-
		AAGAA-motif	2	754/1292	-/-
		DRE core	2	167/742	-/+
		WUN-motif	1	1289	+
		Myb	2	1051/1412	+/-
		Unnamed__1	1	1300	-
		TATA	1	1251	+
		AT~TATA-box	6	413/415/417/553/555/1162	-/+/+/-/+/-
		ABRE4	2	524/1301	-/+
		ABRE3a	2	524/1301	+/-
		MYB-like sequence	1	1087	-
		Myc	1	1074	+
		Myb-binding site	1	303	-
		STRE	1	1461	+
MdMATE43	Stress	TCT-motif	2	1145/1376	-/-	part of a light responsive element
	Stress	GC-motif	1	800	+	enhancer-like element involved in anoxic specific inducibility
	Stress	AE-box	1	901	-	part of a module for light response
	Stress	ARE	1	273	+	cis-acting regulatory element essential for the anaerobic induction
	Stress	GATA-motif	1	852	+	part of a light responsive element
	Stress	G-Box	5	320/738/320/1067/1494	+/+/+/-/+	cis-acting regulatory element involved in light responsiveness
	Stress	TCCC-motif	1	310	+	part of a light responsive element
	Responsive	TCA-element	1	1367	-	cis-acting element involved in salicylic acid responsiveness
	Responsive	TGACG-motif	4	148/1014/1100/1496	+/+/+/-	cis-acting regulatory element involved in the MeJA-responsiveness
	Responsive	CGTCA-motif	4	148/1014/1100/1496	-/-/-/+	cis-acting regulatory element involved in the MeJA-responsiveness
	Responsive	ABRE	6	318/320/321/738/1068/1494	+/+/+/-/+/-	cis-acting element involved in the abscisic acid responsiveness
	Responsive	TGA-element	1	888	-	auxin-responsive element
	Development	CAT-box	4	1002/1177/1216/1255	+/+/+/+	cis-acting regulatory element related to meristem expression
		TATA-box	8	79/102/103/342/344/731/1362/1364	+/-/+/+/+/+/-/-	core promoter element around -30 of transcription start
		CAAT-box	16	88/137/228/367/458/481/489/559/581/1141/1294/1360/1437/1439/1444/1450	+/-/-/+/-/+/-/+/-/+/-/-/+/-/-/-	common cis-acting element in promoter and enhancer regions
		TCA	1	1049	+
		MYC	4	172/1332/1334/1437	-/-/+/-
		Unnamed__6	1	344	+
		Unnamed__4	24	72/111/126/266/295/311/337/340/356/385/407/505/681/798/856/866/885/950/1078/1107/1113/1116/1160/1238	+/+/-/+/+/+/+/+/+/+/+/+/+/+/-/+/-/-/-/+/+/+/-/-
		Unnamed__1	5	63/319/550/737/1493	-/-/-/-/-
		STRE	2	914/1110	-/-
MdMATE44	Stress	TCT-motif	1	1142	-	part of a light responsive element
	Stress	LTR	1	479	-	cis-acting element involved in low-temperature responsiveness
	Stress	I-box	2	260/413	+/-	part of a light responsive element
	Stress	Box 4	1	344	+	part of a conserved DNA module involved in light responsiveness
	Stress	MBS	1	870	+	MYB binding site involved in drought-inducibility
	Stress	3-AF1 binding site	1	790	+	light responsive element
	Stress	TC-rich repeats	1	984	+	cis-acting element involved in defense and stress responsiveness
	Stress	Gap-box	1	516	-	part of a light responsive element
	Stress	GA-motif	1	1017	-	part of a light responsive element
	Stress	Box II	1	1046	-	part of a light responsive element
	Responsive	P-box	1	758	+	gibberellin-responsive element
	Responsive	ERE	1	633	-	ethylene-responsive element
	Responsive	TGA-element	1	34	+	auxin-responsive element
	Responsive	GARE-motif	1	1344	-	gibberellin-responsive element
	Development	CAT-box	1	60	+	cis-acting regulatory element related to meristem expression
		TATA-box	18	553/562/605/612/623/624/625/738/739/740/829/1022/1132/1404/1405/1457/1458/1459	+/+/+/-/-/-/+/+/-/+/+/-/-/+/-/-/-/-	core promoter element around -30 of transcription start
		CAAT-box	32	17/53/109/153/174/193/226/413/521/530/569/579/589/673/720/722/885/892/929/930/932/1075/1210/1227/1239/1250/1259/1261/1295/1304/1477/1493	-/-/+/+/+/+/-/-/-/-/-/+/+/+/+/-/-/+/+/+/-/+/-/-/-/-/+/-/-/+/-/-	common cis-acting element in promoter and enhancer regions
		MYC	4	520/930/1123/1259	+/-/-/-
		MYB	3	786/1344/1423	-/+/-
		Unnamed__4	8	39/401/443/485/500/820/1171/1467	+/-/-/+/+/+/-/-
		F-box	1	892	+
		TCA	1	513	+
		Myb	1	870	+
		TATA	1	1459	+
		W box	1	867	-
		Myb-binding site	1	1344	+
		STRE	1	694	-
		MYB-like sequence	1	786	-
MdMATE45	Stress	GA-motif	1	541	+	part of a light responsive element
	Stress	G-Box	3	176/218/297	+/+/-	cis-acting regulatory element involved in light responsiveness
	Stress	ATCT-motif	1	279	+	part of a conserved DNA module involved in light responsiveness
	Stress	ARE	1	327	+	cis-acting regulatory element essential for the anaerobic induction
	Stress	chs-CMA1a	1	167	-	part of a light responsive element
	Stress	Box 4	3	98/197/905	+/+/-	part of a conserved DNA module involved in light responsiveness
	Stress	GT1-motif	2	407/408	-/-	light responsive element
	Responsive	CGTCA-motif	2	220/875	+/-	cis-acting regulatory element involved in the MeJA-responsiveness
	Responsive	GARE-motif	1	826	-	gibberellin-responsive element
	Responsive	ABRE	3	176/218/297	-/-/-	cis-acting element involved in the abscisic acid responsiveness
	Responsive	TGACG-motif	2	220/875	-/+	cis-acting regulatory element involved in the MeJA-responsiveness
	Responsive	P-box	1	611	-	gibberellin-responsive element
		TATA-box	37	224/225/232/309/310/609/624/625/626/627/631/632/633/634/687/947/948/949/950/951/953/962/963/964/965/995/996/1217/1218/1225/1399/1400/1463/1464/1465/1466/1467	+/+/+/-/+/+/-/-/-/+/-/-/-/+/+/-/-/-/-/-/-/-/-/+/-/-/-/-/-/-/+/-/-/-/-/-/-	core promoter element around -30 of transcription start
		CAAT-box	26	24/36/138/203/204/211/287/346/382/401/505/670/752/779/780/894/914/972/1045/1083/1097/1098/1174/1191/1208/1424	+/+/-/+/+/+/+/-/-/+/-/+/-/+/+/+/-/+/+/+/+/+/-/+/-/-	common cis-acting element in promoter and enhancer regions
		ABRE3a	1	297	-
		ABRE4	1	297	+
		Myb-binding site	1	826	+
		W box	1	1002	+
		AT~TATA-box	3	949/951/963	-/-/-
		Unnamed__1	1	1453	+
		Myb	1	931	-
		TATA	1	623	-
		Unnamed__4	8	258/459/462/1063/1113/1295/1382/1385	+/-/-/+/-/+/-/-
		MYB	2	826/1455	+/-
		MYC	3	152/345/1324	+/+/-
MdMATE46	Stress	I-box	2	1271/1272	+/+	part of a light responsive element
	Stress	Box 4	1	294	+	part of a conserved DNA module involved in light responsiveness
	Stress	MBS	1	362	+	MYB binding site involved in drought-inducibility
	Stress	LTR	1	519	-	cis-acting element involved in low-temperature responsiveness
	Stress	chs-CMA1a	2	334/599	-/-	part of a light responsive element
	Stress	GC-motif	1	1460	+	enhancer-like element involved in anoxic specific inducibility
	Stress	G-Box	2	25/780	+/-	cis-acting regulatory element involved in light responsiveness
	Stress	TCCC-motif	2	355/1385	-/+	part of a light responsive element
	Stress	TC-rich repeats	1	233	+	cis-acting element involved in defense and stress responsiveness
	Stress	ARE	2	373/1053	+/+	cis-acting regulatory element essential for the anaerobic induction
	Responsive	TGACG-motif	2	31/568	-/-	cis-acting regulatory element involved in the MeJA-responsiveness
	Responsive	ABRE	1	26	+	cis-acting element involved in the abscisic acid responsiveness
	Responsive	CGTCA-motif	2	31/568	+/+	cis-acting regulatory element involved in the MeJA-responsiveness
	Responsive	TGA-element	1	48	-	auxin-responsive element
		TATA-box	28	23/282/283/608/609/621/624/625/626/798/931/932/961/962/963/964/1076/1153/1154/1176/1177/1229/1320/1322/1324/1336/1337/1338	+/-/+/+/+/+/+/-/+/-/-/-/-/-/-/-/-/-/-/-/-/+/-/-/-/+/+/-	core promoter element around -30 of transcription start
		CAAT-box	19	35/127/379/536/537/563/579/612/629/949/957/1089/1114/1266/1314/1360/1406/1407/1428	-/+/+/+/+/+/-/-/-/-/+/-/+/+/-/+/+/+/+	common cis-acting element in promoter and enhancer regions
		WUN-motif	1	716	-
		Unnamed__4	8	70/194/357/1386/1390/1419/1475/1495	+/+/-/+/+/+/+/+
		MYB	1	415	+
		STRE	3	389/396/445	-/+/+
		W box	1	1357	-
		ABRE3a	1	25	+
		ABRE4	1	25	-
		AT~TATA-box	1	1322	-
		Myb	2	73/362	-/+
		Unnamed__1	1	1477	-
MdMATE47	Stress	MBS	1	652	+	MYB binding site involved in drought-inducibility
	Stress	LTR	1	451	+	cis-acting element involved in low-temperature responsiveness
	Stress	chs-CMA2a	1	525	-	part of a light responsive element
	Stress	3-AF1 binding site	1	383	+	light responsive element
	Stress	G-Box	2	811/1112	+/-	cis-acting regulatory element involved in light responsiveness
	Responsive	GARE-motif	1	707	+	gibberellin-responsive element
	Development	CAT-box	1	1159	+	cis-acting regulatory element related to meristem expression
		TATA-box	37	157/207/208/209/210/234/235/236/259/260/261/262/379/381/422/459/493/634/635/677/678/679/680/787/1024/1041/1169/1186/1187/1272/1286/1303/1308/1309/1310/1311/1346	+/-/-/-/+/-/-/+/-/-/-/+/-/+/+/-/+/+/+/-/-/-/+/-/-/+/-/+/-/-/-/+/-/-/-/-/-	core promoter element around -30 of transcription start
		CAAT-box	26	25/134/152/163/169/341/429/580/585/628/632/730/753/863/1013/1037/1077/1152/1155/1219/1257/1299/1315/1340/1410/1442	+/+/-/+/-/-/+/-/-/-/+/+/+/+/-/+/+/+/-/-/-/+/-/-/+/-	common cis-acting element in promoter and enhancer regions
		AP-1	1	712	+
		HD-Zip 3	1	218	+	protein binding site
		MYC	6	340/584/758/1115/1243/1410	+/+/-/+/+/-
		MYB	3	482/708/1444	-/-/-
		Unnamed__4	7	124/569/897/915/1127/1474/1487	-/+/+/-/+/-/+
		CARE	1	72	+
		TATA	3	206/676/680	-/-/+
		Myb	1	652	+
		Myb-binding site	1	708	-
		STRE	1	120	+
		W box	1	1397	-
		Myc	1	383	-
MdMATE48	Stress	GATA-motif	3	560/642/694	+/+/+	part of a light responsive element
	Stress	Gap-box	1	423	+	part of a light responsive element
	Stress	G-Box	10	490/494/495/572/576/577/701/495/506/577	-/+/+/-/+/+/+/+/-/+	cis-acting regulatory element involved in light responsiveness
	Stress	GT1-motif	1	356	+	light responsive element
	Stress	ACE	1	837	-	cis-acting element involved in light responsiveness
	Stress	Box 4	2	348/1165	+/-	part of a conserved DNA module involved in light responsiveness
	Stress	LTR	4	127/143/637/1238	-/+/-/-	cis-acting element involved in low-temperature responsiveness
	Responsive	TGA-element	1	582	-	auxin-responsive element
	Responsive	CGTCA-motif	2	827/873	-/-	cis-acting regulatory element involved in the MeJA-responsiveness
	Responsive	P-box	3	25/248/1116	+/-/+	gibberellin-responsive element
	Responsive	TGACG-motif	2	827/873	+/+	cis-acting regulatory element involved in the MeJA-responsiveness
	Responsive	ABRE	8	493/495/496/507/575/577/578/702	+/+/+/+/+/+/+/+	cis-acting element involved in the abscisic acid responsiveness
		TATA-box	27	52/83/84/174/190/191/192/221/222/223/224/453/454/455/456/535/556/617/751/752/753/754/755/1265/1303/1304/1392	+/+/+/+/+/-/+/-/-/-/+/-/+/+/+/-/-/-/-/-/-/-/-/-/-/-/-	core promoter element around -30 of transcription start
		CAAT-box	17	115/184/274/423/464/547/675/685/860/897/904/1067/1175/1292/1308/1396/1423	-/+/-/+/+/+/-/+/-/+/-/+/-/+/-/+/+	common cis-acting element in promoter and enhancer regions
		TATA	2	52/220	+/-
		AT~TATA-box	1	454	+
		DRE1	1	36	-
		Unnamed__1	3	340/358/1043	-/-/-	60K protein binding site
		STRE	1	300	+
		W box	1	1410	-
		MYB-like sequence	1	355	-
		CCAAT-box	1	851	-	MYBHv1 binding site
		ABRE3a	1	701	+
		ABRE4	1	701	-
		Unnamed__6	1	748	-
		MYC	5	114/273/423/659/897	+/+/-/-/-
		MYB	4	355/677/1177/1457	-/-/-/-
		WUN-motif	2	605/670	+/-
		Unnamed__4	12	109/137/232/291/519/863/929/974/1135/1428/1471/1484	-/+/+/+/+/-/-/-/-/+/+/+
		MYB recognition site	1	851	+
MdMATE49	Stress	GT1-motif	1	17	-	light responsive element
	Stress	Box 4	2	1041/1371	-/-	part of a conserved DNA module involved in light responsiveness
	Stress	MBS	1	975	-	MYB binding site involved in drought-inducibility
	Stress	LTR	1	63	+	cis-acting element involved in low-temperature responsiveness
	Stress	G-Box	2	804/941	+/-	cis-acting regulatory element involved in light responsiveness
	Stress	GATA-motif	1	38	-	part of a light responsive element
	Stress	TCCC-motif	1	34	+	part of a light responsive element
	Responsive	TGACG-motif	3	806/1223/1358	-/-/-	cis-acting regulatory element involved in the MeJA-responsiveness
	Responsive	ABRE	2	804/941	-/-	cis-acting element involved in the abscisic acid responsiveness
	Responsive	TCA-element	1	410	+	cis-acting element involved in salicylic acid responsiveness
	Responsive	ERE	1	1072	+	ethylene-responsive element
	Responsive	CGTCA-motif	3	806/1223/1358	+/+/+	cis-acting regulatory element involved in the MeJA-responsiveness
		TATA-box	35	116/117/118/490/491/563/565/748/1013/1014/1015/1016/1017/1018/1019/1030/1060/1061/1062/1063/1064/1074/1088/1113/1312/1313/1376/1377/1378/1379/1450/1451/1452/1474/1476	+/-/+/-/+/+/+/+/+/-/-/-/-/-/-/-/-/-/-/-/-/-/-/-/+/-/-/-/-/-/-/-/-/-/-	core promoter element around -30 of transcription start
		CAAT-box	30	99/104/126/127/143/204/249/254/394/398/463/479/533/656/771/826/827/933/955/979/1092/1190/1194/1196/1212/1255/1293/1306/1361/1461	-/+/+/+/+/-/-/+/+/-/-/+/+/-/+/+/+/+/+/+/+/+/+/-/-/+/+/+/+/-	common cis-acting element in promoter and enhancer regions
		AAGAA-motif	3	12/54/839	-/-/+
		Unnamed__4	4	35/79/988/1468	+/+/-/-
		TATA	2	1375/1379	-/+
		MYC	4	82/809/913/1194	-/+/+/-
		MYB	5	18/86/286/555/1286	+/-/-/+/+
		Myb	2	696/975	+/-
		Unnamed__1	1	883	+
		AT~TATA-box	4	563/1015/1017/1450	+/-/-/-
		DRE1	1	472	+
		ABRE3a	1	941	-
		MYB-like sequence	2	18/555	+/+
		ABRE4	1	941	+
MdMATE50	Stress	GT1-motif	1	82	-	light responsive element
	Stress	ACA-motif	1	531	+	part of gapA in (gapA-CMA1) involved with light responsiveness
	Stress	AE-box	1	1175	+	part of a module for light response
	Stress	Box 4	3	301/1122/1205	+/-/-	part of a conserved DNA module involved in light responsiveness
	Stress	MBS	2	924/1439	-/-	MYB binding site involved in drought-inducibility
	Stress	TCCC-motif	3	661/1019/1484	-/+/+	part of a light responsive element
	Stress	G-Box	3	1432/164/544	+/+/-	cis-acting regulatory element involved in light responsiveness
	Responsive	TATC-box	1	731	-	cis-acting element involved in gibberellin-responsiveness
	Responsive	TGACG-motif	2	803/1296	-/-	cis-acting regulatory element involved in the MeJA-responsiveness
	Responsive	ABRE	4	165/544/1430/1432	+/-/+/-	cis-acting element involved in the abscisic acid responsiveness
	Responsive	TCA-element	1	1179	-	cis-acting element involved in salicylic acid responsiveness
	Responsive	AuxRR-core	1	1367	-	cis-acting regulatory element involved in auxin responsiveness
	Responsive	ERE	1	830	+	ethylene-responsive element
	Responsive	CGTCA-motif	2	803/1296	+/+	cis-acting regulatory element involved in the MeJA-responsiveness
	Development	A-box	1	980	+	cis-acting regulatory element
		TATA-box	43	101/102/103/104/105/155/156/157/158/194/195/196/315/317/363/364/365/366/509/562/563/564/565/650/651/657/658/679/934/935/1035/1036/1037/1038/1199/1200/1201/1341/1342/1343/1361/1381/1382	-/-/-/-/+/+/+/+/+/+/+/+/-/+/-/-/-/+/+/-/-/-/+/-/+/-/+/+/-/-/-/-/-/-/+/-/-/+/-/-/+/-/-	core promoter element around -30 of transcription start
		CAAT-box	22	23/113/153/236/246/260/338/387/574/608/623/643/751/850/1078/1092/1189/1190/1209/1215/1237/1471	-/+/+/+/-/+/+/+/-/-/+/-/-/-/-/+/+/+/-/+/-/+	common cis-acting element in promoter and enhancer regions
		MYC	2	750/989	+/+
		MYB	3	83/536/585	+/+/-
		Unnamed__8	1	162	-
		CCGTCC motif	1	980	+
		WUN-motif	1	137	-
		Unnamed__4	7	26/48/371/601/663/1020/1485	-/+/+/+/-/+/+
		CCGTCC-box	1	980	+
		TATA	1	1034	-
		Myb	2	924/1439	-/-
		Unnamed__1	2	58/166	+/+
		AT~TATA-box	2	156/194	+/+
		Unnamed__10	1	162	-
		ABRE3a	2	164/544	+/-
		MYB-like sequence	1	83	+
		ABRE4	2	164/544	-/+
		Unnamed__12	1	162	-
		W box	1	384	-
		Unnamed__14	1	162	-
MdMATE51	Stress	MBS	1	1410	-	MYB binding site involved in drought-inducibility
	Stress	Box 4	2	245/990	+/-	part of a conserved DNA module involved in light responsiveness
	Stress	AE-box	1	1489	+	part of a module for light response
	Stress	GT1-motif	1	399	+	light responsive element
	Stress	ACE	1	855	-	cis-acting element involved in light responsiveness
	Stress	chs-CMA2a	1	838	-	part of a light responsive element
	Stress	G-Box	3	857/1052/1054	+/-/-	cis-acting regulatory element involved in light responsiveness
	Stress	TC-rich repeats	1	883	-	cis-acting element involved in defense and stress responsiveness
	Stress	ARE	1	338	-	cis-acting regulatory element essential for the anaerobic induction
	Responsive	TGACG-motif	1	731	+	cis-acting regulatory element involved in the MeJA-responsiveness
	Responsive	ABRE	2	857/1054	-/-	cis-acting element involved in the abscisic acid responsiveness
	Responsive	CGTCA-motif	1	731	-	cis-acting regulatory element involved in the MeJA-responsiveness
	Development	A-box	1	110	-	cis-acting regulatory element
	Development	GCN4_motif	2	834/916	-/+	cis-regulatory element involved in endosperm expression
		TATA-box	33	204/205/322/545/546/547/548/578/609/611/661/662/699/700/753/754/756/773/884/885/931/932/933/994/995/1019/1073/1151/1305/1365/1366/1377/1378	+/+/+/+/+/+/+/-/+/-/+/+/+/+/-/-/-/-/-/-/+/-/-/+/-/+/-/-/-/-/-/-/-	core promoter element around -30 of transcription start
		CAAT-box	27	4/69/184/194/276/289/292/346/407/532/543/574/606/644/659/817/820/849/922/940/964/1084/1099/1143/1188/1234/1394	+/-/+/+/+/+/-/-/+/-/+/-/+/-/+/+/-/+/-/-/-/-/-/+/+/+/+	common cis-acting element in promoter and enhancer regions
		Unnamed__4	6	332/350/800/872/1051/1425	-/-/+/+/+/+
		AT-rich element	1	337	-	binding site of AT-rich DNA binding protein (ATBP-1)
		CCGTCC-box	1	110	-
		F-box	1	487	+
		AAGAA-motif	1	1127	-
		Unnamed__8	1	1052	+
		Unnamed__6	2	241/1378	-/+
		CCGTCC motif	1	110	-
		MYB	2	398/1215	-/+
		MYC	4	299/476/792/921	-/+/-/+
		Unnamed__12	1	1052	+
		STRE	4	411/874/1345/1416	+/-/-/-
		Unnamed__14	1	1052	+
		WRE3	1	863	-
		MYB-like sequence	2	398/1215	-/+
		ABRE3a	1	1054	-
		CTAG-motif	1	1350	+
		ABRE4	1	1054	+
		AT~TATA-box	2	546/754	+/-
		Unnamed__10	1	1052	+
		Unnamed__1	2	416/1053	+/-
		Myb	1	1410	-
MdMATE52	Stress	TCT-motif	1	368	-	part of a light responsive element
	Stress	GT1-motif	3	102/1162/1298	+/-/-	light responsive element
	Stress	Box 4	3	481/883/1063	+/-/-	part of a conserved DNA module involved in light responsiveness
	Stress	MBS	3	430/776/1437	+/-/-	MYB binding site involved in drought-inducibility
	Stress	chs-CMA2a	1	1485	+	part of a light responsive element
	Stress	Sp1	1	407	+	light responsive element
	Stress	GATA-motif	2	660/768	-/+	part of a light responsive element
	Stress	ARE	1	344	-	cis-acting regulatory element essential for the anaerobic induction
	Stress	G-Box	2	608/609	-/+	cis-acting regulatory element involved in light responsiveness
	Responsive	TCA-element	1	1419	+	cis-acting element involved in salicylic acid responsiveness
	Responsive	TGACG-motif	2	970/1033	-/+	cis-acting regulatory element involved in the MeJA-responsiveness
	Responsive	ABRE	1	610	+	cis-acting element involved in the abscisic acid responsiveness
	Responsive	GARE-motif	1	593	+	gibberellin-responsive element
	Responsive	TGA-element	1	587	-	auxin-responsive element
	Responsive	ERE	3	236/900/1125	-/+/-	ethylene-responsive element
	Responsive	CGTCA-motif	2	970/1033	+/-	cis-acting regulatory element involved in the MeJA-responsiveness
	Development	RY-element	1	980	-	cis-acting regulatory element involved in seed-specific regulation
		TATA-box	24	18/216/316/328/330/335/336/338/364/671/826/879/880/887/888/1107/1240/1241/1441/1443/1444/1445/1446/1447	+/+/+/-/+/+/+/+/-/+/-/-/-/+/-/-/-/-/+/-/-/-/-/-	core promoter element around -30 of transcription start
		CAAT-box	26	98/107/112/199/221/466/517/575/635/646/653/724/736/748/808/831/832/842/992/1279/1317/1320/1397/1418/1419/1450	-/-/+/-/-/-/-/+/-/-/-/-/-/+/+/+/+/+/-/-/+/-/+/+/+/-	common cis-acting element in promoter and enhancer regions
		MYB	4	201/205/268/594	-/-/-/-
		MYC	2	723/1133	+/+
		Unnamed__4	13	12/43/53/90/119/547/680/895/1167/1236/1324/1357/1369	+/+/+/-/+/-/+/+/+/+/-/+/+
		MYB recognition site	1	1292	+
		TCA	1	704	+
		AC-I	1	539	-
		AT~TATA-box	1	336	+
		Myb	5	430/776/1001/1159/1437	+/-/+/-/-
		Unnamed__1	1	611	+
		Myb-binding site	1	594	-
		STRE	1	659	-
		WRE3	2	538/553	-/-
		ABRE3a	1	609	+
		CCAAT-box	1	1292	-	MYBHv1 binding site
		ABRE4	1	609	-
MdMATE53	Stress	TCCC-motif	1	896	+	part of a light responsive element
	Stress	ARE	4	367/380/798/1284	-/-/+/+	cis-acting regulatory element essential for the anaerobic induction
	Stress	G-Box	1	766	-	cis-acting regulatory element involved in light responsiveness
	Stress	ATC-motif	1	335	+	part of a conserved DNA module involved in light responsiveness
	Stress	AE-box	1	1411	+	part of a module for light response
	Stress	Box 4	1	23	+	part of a conserved DNA module involved in light responsiveness
	Responsive	ERE	1	126	+	ethylene-responsive element
	Responsive	TGA-element	1	998	+	auxin-responsive element
	Responsive	TCA-element	2	704/934	+/-	cis-acting element involved in salicylic acid responsiveness
	Responsive	CGTCA-motif	2	840/972	-/-	cis-acting regulatory element involved in the MeJA-responsiveness
	Responsive	ABRE	2	116/766	-/-	cis-acting element involved in the abscisic acid responsiveness
	Responsive	GARE-motif	1	1478	+	gibberellin-responsive element
	Responsive	TGACG-motif	2	840/972	+/+	cis-acting regulatory element involved in the MeJA-responsiveness
	Development	O2-site	1	875	-	cis-acting regulatory element involved in zein metabolism regulation
	Development	MSA-like	1	801	+	cis-acting element involved in cell cycle regulation
		TATA-box	39	154/160/162/177/213/218/219/220/221/325/326/327/328/329/637/638/639/640/641/643/645/671/672/673/752/753/754/867/868/869/870/872/992/1036/1247/1248/1249/1250/1251	-/+/-/+/-/+/+/+/+/-/-/-/-/+/-/+/+/+/+/+/+/+/-/+/+/-/-/-/-/-/-/-/+/+/-/-/-/-/-	core promoter element around -30 of transcription start
		CAAT-box	25	60/123/145/192/228/280/310/311/358/361/434/526/574/606/676/682/920/927/967/1210/1318/1320/1416/1442/1497	-/+/+/+/+/-/+/+/+/-/-/+/+/-/-/-/-/-/+/+/+/-/+/+/+	common cis-acting element in promoter and enhancer regions
		AT~TATA-box	5	219/639/641/868/870	+/+/+/-/-
		Myb	1	390	-
		W box	1	114	+
		STRE	3	428/452/711	+/+/+
		ABRE4	1	766	+
		Myb-binding site	1	1479	-
		CCAAT-box	1	529	+	MYBHv1 binding site
		ABRE3a	1	766	-
		MYB	2	664/1479	-/-
		MYC	1	1210	-
		MYB recognition site	1	529	-
		Unnamed__4	14	77/624/633/714/885/897/1031/1034/1085/1233/1348/1355/1368/1372	-/-/-/-/+/+/+/+/-/+/-/+/+/+
MdMATE54	Stress	GATA-motif	2	156/1283	-/+	part of a light responsive element
	Stress	ARE	3	272/287/344	+/-/+	cis-acting regulatory element essential for the anaerobic induction
	Stress	TC-rich repeats	2	213/884	+/-	cis-acting element involved in defense and stress responsiveness
	Stress	GA-motif	1	864	-	part of a light responsive element
	Stress	G-Box	1	825	-	cis-acting regulatory element involved in light responsiveness
	Stress	MRE	1	725	-	MYB binding site involved in light responsiveness
	Stress	I-box	1	1204	-	part of a light responsive element
	Stress	Box 4	2	198/1242	+/-	part of a conserved DNA module involved in light responsiveness
	Stress	AE-box	1	6	+	part of a module for light response
	Stress	TCT-motif	3	715/736/1161	-/+/+	part of a light responsive element
	Responsive	TGACG-motif	2	923/926	+/-	cis-acting regulatory element involved in the MeJA-responsiveness
	Responsive	ERE	2	1152/1327	+/-	ethylene-responsive element
	Responsive	ABRE	2	683/825	+/-	cis-acting element involved in the abscisic acid responsiveness
	Responsive	CGTCA-motif	2	923/926	-/+	cis-acting regulatory element involved in the MeJA-responsiveness
	Responsive	TCA-element	1	1001	+	cis-acting element involved in salicylic acid responsiveness
	Development	O2-site	1	923	-	cis-acting regulatory element involved in zein metabolism regulation
	Development	CAT-box	1	843	+	cis-acting regulatory element related to meristem expression
		TATA-box	36	86/391/550/551/552/553/780/781/782/783/784/785/898/899/900/901/902/1081/1095/1186/1238/1239/1276/1277/1278/1279/1290/1334/1335/1336/1337/1338/1348/1349/1350/1412	+/+/-/-/-/+/-/-/-/-/+/-/+/-/-/+/-/-/-/+/-/-/-/-/-/-/+/-/-/-/-/-/-/-/-/-	core promoter element around -30 of transcription start
		CAAT-box	31	128/129/145/175/176/338/366/375/376/406/516/626/633/634/650/707/749/791/840/870/1022/1023/1025/1052/1057/1058/1204/1211/1225/1260/1440	+/+/-/+/+/-/-/+/+/-/+/-/+/+/+/-/+/-/-/-/+/+/-/-/+/+/-/-/+/-/+	common cis-acting element in promoter and enhancer regions
		Myb	2	55/430	+/+
		AT~TATA-box	3	781/783/900	-/-/-
		ABRE3a	1	825	-
		ABRE4	1	825	+
		STRE	2	1376/1423	+/-
		MYB	3	134/172/409	+/+/-
		MYC	1	1225	-
		AAGAA-motif	2	797/1046	+/+
		F-box	1	581	+
		Unnamed__4	5	557/894/1066/1143/1421	-/+/+/-/+
		WUN-motif	1	587	+
MdMATE55	Stress	GT1-motif	4	307/735/1468/1469	-/+/-/-	light responsive element
	Stress	ACE	1	1117	-	cis-acting element involved in light responsiveness
	Stress	Box 4	1	1058	-	part of a conserved DNA module involved in light responsiveness
	Stress	I-box	1	735	+	part of a light responsive element
	Stress	LTR	2	281/941	-/-	cis-acting element involved in low-temperature responsiveness
	Stress	TC-rich repeats	1	920	-	cis-acting element involved in defense and stress responsiveness
	Stress	GATA-motif	1	714	+	part of a light responsive element
	Stress	ARE	1	743	-	cis-acting regulatory element essential for the anaerobic induction
	Stress	ATCT-motif	1	1203	-	part of a conserved DNA module involved in light responsiveness
	Responsive	ERE	3	463/1398/1400	+/+/-	ethylene-responsive element
	Development	CAT-box	2	41/1461	+/+	cis-acting regulatory element related to meristem expression
		TATA-box	43	6/227/228/243/245/405/472/473/474/475/769/891/892/905/906/907/908/909/1021/1022/1023/1024/1033/1034/1035/1036/1037/1038/1045/1046/1047/1048/1050/1051/1052/1053/1054/1064/1065/1066/1067/1363/1377	+/+/+/-/+/+/-/-/-/+/-/+/-/-/-/-/-/-/-/-/-/-/-/-/-/-/-/-/-/-/-/+/-/-/-/-/-/-/-/-/-/+/+	core promoter element around -30 of transcription start
		CAAT-box	24	80/82/89/111/193/287/358/426/481/635/708/710/879/960/964/973/983/1087/1138/1170/1210/1232/1266/1319	+/-/-/-/+/-/-/+/-/-/+/-/-/-/-/-/-/-/-/-/-/+/+/-	common cis-acting element in promoter and enhancer regions
		Unnamed__6	1	1017	-
		MYB	3	517/1012/1413	-/-/+
		MYC	4	80/591/708/752	+/-/+/+
		Unnamed__4	14	54/63/72/137/159/168/317/698/777/855/1197/1200/1246/1349	+/+/+/+/+/+/+/-/+/+/-/-/-/-
		WUN-motif	1	896	-
		MYB recognition site	1	1239	-
		AAGAA-motif	2	183/920	-/+
		AT~TATA-box	2	1034/1036	-/-
		TATA	4	245/475/909/1032	+/+/+/-
		Myb	1	813	+
		STRE	3	75/123/797	-/-/-
		W box	2	12/413	-/-
		WRE3	1	740	-
		CCAAT-box	1	1239	+	MYBHv1 binding site
		MYB-like sequence	1	1012	-
MdMATE56	Stress	G-Box	4	46/47/1221/47	+/+/+/+	cis-acting regulatory element involved in light responsiveness
	Stress	GATA-motif	1	1068	+	part of a light responsive element
	Stress	Gap-box	1	934	+	part of a light responsive element
	Stress	Box 4	1	247	+	part of a conserved DNA module involved in light responsiveness
	Stress	LTR	1	276	-	cis-acting element involved in low-temperature responsiveness
	Stress	GTGGC-motif	1	1385	-	part of a light responsive element
	Stress	TCT-motif	2	798/865	+/-	part of a light responsive element
	Stress	LAMP-element	1	842	+	part of a light responsive element
	Stress	ACE	1	987	-	cis-acting element involved in light responsiveness
	Responsive	ERE	3	1354/1367/1369	+/+/-	ethylene-responsive element
	Responsive	ABRE	2	47/48	+/+	cis-acting element involved in the abscisic acid responsiveness
	Responsive	P-box	1	548	-	gibberellin-responsive element
		TATA-box	39	108/432/433/481/497/498/499/515/519/520/521/624/681/682/683/684/692/693/757/801/965/966/967/1046/1047/1048/1049/1050/1201/1202/1356/1378/1379/1380/1381/1400/1401/1448/1449	+/-/+/+/+/-/+/-/-/-/+/+/+/+/+/+/-/+/-/+/+/-/-/-/-/-/-/-/+/-/-/-/-/-/-/-/-/+/-	core promoter element around -30 of transcription start
		CAAT-box	32	95/145/152/170/171/213/240/251/292/354/396/443/460/469/617/627/647/675/748/781/848/917/934/995/1054/1120/1193/1194/1308/1343/1412/1413	+/+/+/+/+/+/+/-/+/+/-/-/-/+/-/-/-/+/+/-/+/-/+/-/+/+/+/+/-/-/+/+	common cis-acting element in promoter and enhancer regions
		Unnamed__10	1	382	-
		W box	1	1168	-
		Myb-binding site	1	788	-
		Unnamed__12	1	382	-
		Myc	1	866	-
		Unnamed__14	1	382	-
		MYB-like sequence	1	1383	+
		AT~TATA-box	1	682	+
		TATA	1	967	+
		WUN-motif	1	771	+
		Unnamed__4	8	84/168/235/280/717/739/821/1145	+/+/-/-/+/+/-/+
		TCA	1	937	-
		Unnamed__8	1	382	-
		MYC	3	934/1079/1081	-/-/+
		MYB	2	788/1383	-/+
MdMATE57	Stress	G-Box	6	479/715/1271/477/715/1271	-/+/-/+/-/-	cis-acting regulatory element involved in light responsiveness
	Stress	ARE	1	847	+	cis-acting regulatory element essential for the anaerobic induction
	Stress	TC-rich repeats	1	1445	+	cis-acting element involved in defense and stress responsiveness
	Stress	Box 4	1	653	+	part of a conserved DNA module involved in light responsiveness
	Stress	MBS	1	568	-	MYB binding site involved in drought-inducibility
	Stress	ATC-motif	1	379	+	part of a conserved DNA module involved in light responsiveness
	Stress	LTR	2	974/1223	-/-	cis-acting element involved in low-temperature responsiveness
	Stress	GT1-motif	3	465/843/953	+/+/+	light responsive element
	Stress	GC-motif	1	160	-	enhancer-like element involved in anoxic specific inducibility
	Stress	MRE	2	1075/1165	+/-	MYB binding site involved in light responsiveness
	Responsive	CGTCA-motif	1	19	-	cis-acting regulatory element involved in the MeJA-responsiveness
	Responsive	TGA-element	1	39	+	auxin-responsive element
	Responsive	ERE	1	1433	-	ethylene-responsive element
	Responsive	TGACG-motif	1	19	+	cis-acting regulatory element involved in the MeJA-responsiveness
	Responsive	ABRE	4	480/1269/1271/1272	+/-/-/+	cis-acting element involved in the abscisic acid responsiveness
	Development	RY-element	1	504	+	cis-acting regulatory element involved in seed-specific regulation
	Development	CAT-box	1	241	+	cis-acting regulatory element related to meristem expression
		TATA-box	11	414/415/767/794/934/1262/1263/1312/1314/1315/1316	+/+/-/-/-/-/-/-/-/+/-	core promoter element around -30 of transcription start
		CAAT-box	34	71/82/96/220/281/371/372/375/462/523/599/650/687/710/711/724/898/900/909/930/942/965/966/986/988/1266/1284/1287/1296/1297/1298/1439/1483/1497	+/-/-/+/-/-/+/-/-/+/+/+/+/+/+/+/-/-/+/+/-/+/+/+/-/-/+/-/+/+/+/-/+/+	common cis-acting element in promoter and enhancer regions
		MYB-like sequence	1	464	-
		STRE	2	32/808	-/+
		W box	2	114/287	+/+
		DRE core	1	1127	-
		Myc	1	833	-
		Myb	1	568	-
		AT~TATA-box	1	1314	-
		AAGAA-motif	1	765	+
		Unnamed__4	8	319/333/806/1017/1144/1228/1325/1360	+/-/-/+/+/-/+/+
		MYC	4	71/220/986/1308	-/-/-/+
		MYB	5	284/430/464/643/1363	-/-/-/+/+
MdMATE58	Stress	GC-motif	2	1040/1185	+/+	enhancer-like element involved in anoxic specific inducibility
	Stress	LAMP-element	1	594	-	part of a light responsive element
	Stress	TCT-motif	2	1142/1263	-/+	part of a light responsive element
	Stress	AE-box	1	742	+	part of a module for light response
	Stress	I-box	1	575	+	part of a light responsive element
	Stress	MBS	1	1090	-	MYB binding site involved in drought-inducibility
	Stress	Box 4	2	773/1147	-/-	part of a conserved DNA module involved in light responsiveness
	Stress	Sp1	2	949/988	-/-	light responsive element
	Stress	ARE	2	552/833	-/+	cis-acting regulatory element essential for the anaerobic induction
	Stress	GATA-motif	1	574	+	part of a light responsive element
	Stress	G-Box	3	839/944/1223	+/+/-	cis-acting regulatory element involved in light responsiveness
	Responsive	P-box	1	1018	-	gibberellin-responsive element
	Responsive	TGACG-motif	1	870	-	cis-acting regulatory element involved in the MeJA-responsiveness
	Responsive	ABRE	2	840/1224	+/+	cis-acting element involved in the abscisic acid responsiveness
	Responsive	CGTCA-motif	1	870	+	cis-acting regulatory element involved in the MeJA-responsiveness
	Responsive	GARE-motif	1	159	+	gibberellin-responsive element
	Responsive	ERE	1	816	-	ethylene-responsive element
	Development	A-box	2	923/1032	+/+	cis-acting regulatory element
	Development	O2-site	1	66	-	cis-acting regulatory element involved in zein metabolism regulation
		TATA-box	12	379/380/381/382/409/445/446/447/1061/1138/1266/1372	+/+/+/+/+/+/-/+/-/-/+/-	core promoter element around -30 of transcription start
		CAAT-box	25	240/279/306/376/420/484/521/616/807/913/972/1067/1151/1165/1173/1180/1181/1206/1238/1288/1350/1448/1461/1465/1490	+/-/-/+/-/+/+/-/+/+/+/-/-/+/-/+/+/-/-/-/+/+/+/+/-	common cis-acting element in promoter and enhancer regions
		MYC	1	1471	+
		CCGTCC motif	2	923/1032	+/+
		MYB	4	72/160/1242/1438	+/-/-/-
		Unnamed__4	10	234/269/311/315/320/931/986/995/1037/1328	-/-/-/-/-/+/+/+/+/+
		CCGTCC-box	2	923/1032	+/+
		AC-I	1	887	+
		AAGAA-motif	1	118	+
		DRE core	1	19	+
		AT~TATA-box	1	380	+
		Myb	1	1090	-
		Myb-binding site	1	160	-
		STRE	3	322/934/992	+/-/-
		ABRE3a	1	839	+
		MYB-like sequence	2	1242/1438	-/-
		WRE3	1	14	-
		ABRE4	1	839	-
MdMATE59	Stress	AE-box	1	963	-	part of a module for light response
	Stress	Box 4	2	560/934	+/-	part of a conserved DNA module involved in light responsiveness
	Stress	MBS	1	617	+	MYB binding site involved in drought-inducibility
	Stress	I-box	1	1127	-	part of a light responsive element
	Stress	Sp1	2	719/758	+/+	light responsive element
	Stress	TCT-motif	2	444/565	-/+	part of a light responsive element
	Stress	GC-motif	2	522/667	-/-	enhancer-like element involved in anoxic specific inducibility
	Stress	LAMP-element	1	1111	+	part of a light responsive element
	Stress	G-Box	3	484/763/868	+/-/-	cis-acting regulatory element involved in light responsiveness
	Stress	ARE	2	874/1155	-/+	cis-acting regulatory element essential for the anaerobic induction
	Stress	GATA-motif	1	1129	-	part of a light responsive element
	Responsive	TGACG-motif	1	838	+	cis-acting regulatory element involved in the MeJA-responsiveness
	Responsive	ABRE	2	484/868	-/-	cis-acting element involved in the abscisic acid responsiveness
	Responsive	ERE	1	889	+	ethylene-responsive element
	Responsive	CGTCA-motif	1	838	-	cis-acting regulatory element involved in the MeJA-responsiveness
	Responsive	P-box	1	688	+	gibberellin-responsive element
	Development	A-box	2	675/784	-/-	cis-acting regulatory element
	Development	O2-site	1	162	+	cis-acting regulatory element involved in zein metabolism regulation
		TATA-box	10	334/440/568/645/1262/1300/1326/1327/1328/1329	+/-/+/+/-/-/-/-/-/-	core promoter element around -30 of transcription start
		CAAT-box	30	57/85/99/119/140/153/218/243/248/261/358/420/471/503/528/535/544/558/642/737/795/902/1093/1187/1224/1289/1332/1403/1429/1469	+/+/+/+/-/+/+/-/-/-/-/+/+/+/-/+/-/+/+/-/-/-/+/-/-/+/-/+/+/-	common cis-acting element in promoter and enhancer regions
		MYC	1	236	-
		MYB	2	269/465	+/+
		CCGTCC-box	2	675/784	-/-
		AC-I	1	815	-
		CCGTCC motif	2	675/784	-/-
		Unnamed__4	12	116/179/381/672/714/723/778/1389/1394/1398/1440/1475	+/-/-/-/-/-/-/+/+/+/+/+
		STRE	3	716/774/1386	+/+/-
		MYB-like sequence	2	269/465	+/+
		ABRE3a	1	868	-
		WRE3	1	110	+
		ABRE4	1	868	+
		AT~TATA-box	1	1327	-
		Myb	1	617	+
MdMATE60	Stress	G-Box	2	434/634	+/+	cis-acting regulatory element involved in light responsiveness
	Stress	AT1-motif	1	317	+	part of a light responsive module
	Stress	TCCC-motif	1	1384	+	part of a light responsive element
	Stress	ACE	1	1443	+	cis-acting element involved in light responsiveness
	Stress	GT1-motif	1	738	+	light responsive element
	Responsive	CGTCA-motif	2	293/731	+/+	cis-acting regulatory element involved in the MeJA-responsiveness
	Responsive	ERE	1	711	+	ethylene-responsive element
	Responsive	TCA-element	1	1075	-	cis-acting element involved in salicylic acid responsiveness
	Responsive	TGACG-motif	2	293/731	-/-	cis-acting regulatory element involved in the MeJA-responsiveness
	Responsive	ABRE	2	434/635	-/+	cis-acting element involved in the abscisic acid responsiveness
	Development	CAT-box	1	119	+	cis-acting regulatory element related to meristem expression
	Development	GCN4_motif	1	688	-	cis-regulatory element involved in endosperm expression
		TATA-box	15	2/190/192/232/233/300/792/1069/1255/1301/1367/1420/1421/1422/1423	+/-/+/+/+/-/-/+/+/-/-/-/-/-/-	core promoter element around -30 of transcription start
		CAAT-box	32	6/27/40/133/152/378/384/385/425/428/529/574/591/647/659/702/719/754/765/881/882/886/913/927/1069/1070/1260/1269/1394/1430/1465/1469	+/-/+/-/-/+/+/+/+/-/-/-/+/-/+/-/+/-/+/+/+/-/-/-/+/+/-/-/+/+/-/-	common cis-acting element in promoter and enhancer regions
		ABRE4	1	634	-
		AT~TATA-box	1	1421	-
		CARE	1	497	+
		TATA	1	1367	+
		W box	3	375/422/1344	-/-/+
		MYB-like sequence	1	160	+
		ABRE3a	1	634	+
		Unnamed__1	1	418	-
		Unnamed__4	15	31/66/260/858/1019/1056/1066/1092/1095/1319/1377/1380/1385/1389/1441	+/-/-/+/-/-/+/-/-/-/+/+/+/+/+
		WUN-motif	1	766	+
		DRE core	1	1031	-
		F-box	1	203	-
		AAGAA-motif	3	479/1171/1228	-/-/-
		MYC	2	719/926	-/+
		MYB	4	160/335/533/1185	+/-/-/+
MdMATE61	Stress	GATA-motif	1	1029	+	part of a light responsive element
	Stress	ARE	4	851/1264/1346/1468	+/+/+/+	cis-acting regulatory element essential for the anaerobic induction
	Stress	GT1-motif	1	1031	+	light responsive element
	Stress	G-Box	1	515	-	cis-acting regulatory element involved in light responsiveness
	Stress	MBS	1	1183	-	MYB binding site involved in drought-inducibility
	Stress	Box 4	3	887/1048/1198	-/-/-	part of a conserved DNA module involved in light responsiveness
	Stress	AE-box	1	1373	+	part of a module for light response
	Responsive	TGA-element	1	623	-	auxin-responsive element
	Responsive	CGTCA-motif	3	530/575/1438	-/-/-	cis-acting regulatory element involved in the MeJA-responsiveness
	Responsive	P-box	1	1013	+	gibberellin-responsive element
	Responsive	TGACG-motif	3	530/575/1438	+/+/+	cis-acting regulatory element involved in the MeJA-responsiveness
	Responsive	ABRE	1	516	+	cis-acting element involved in the abscisic acid responsiveness
	Responsive	GARE-motif	1	53	-	gibberellin-responsive element
	Development	circadian	1	599	-	cis-acting regulatory element involved in circadian control
		TATA-box	15	111/158/403/795/796/798/1039/1040/1052/1053/1054/1335/1337/1368/1369	-/+/+/-/-/+/-/-/+/-/-/-/-/-/-	core promoter element around -30 of transcription start
		CAAT-box	25	83/86/91/152/204/221/248/276/277/356/365/381/382/395/535/580/941/1007/1122/1147/1202/1255/1378/1464/1484	+/-/+/+/-/+/+/+/+/+/+/+/+/+/-/-/+/-/-/-/-/-/+/-/-	common cis-acting element in promoter and enhancer regions
		Myb-binding site	3	53/128/1180	+/+/+
		CCAAT-box	1	571	-	MYBHv1 binding site
		Myb	1	1183	-
		Unnamed__6	1	200	-
		MYB	3	53/128/1180	+/+/+
		MYC	3	356/365/941	-/-/-
		AAGAA-motif	1	767	-
		AT-rich element	1	667	+	binding site of AT-rich DNA binding protein (ATBP-1)
		Unnamed__4	4	238/296/325/408	-/+/+/-
		MYB recognition site	1	571	+
MdMATE62	Stress	TCCC-motif	1	502	-	part of a light responsive element
	Stress	TC-rich repeats	1	406	+	cis-acting element involved in defense and stress responsiveness
	Stress	ARE	3	77/827/1254	+/+/+	cis-acting regulatory element essential for the anaerobic induction
	Stress	G-Box	1	732	+	cis-acting regulatory element involved in light responsiveness
	Stress	ACE	1	1193	-	cis-acting element involved in light responsiveness
	Stress	GT1-motif	4	586/587/674/675	-/-/-/-	light responsive element
	Stress	AE-box	2	568/879	+/+	part of a module for light response
	Responsive	ABRE	1	732	-	cis-acting element involved in the abscisic acid responsiveness
	Responsive	GARE-motif	1	109	-	gibberellin-responsive element
	Development	MBSI	1	588	-	MYB binding site involved in flavonoid biosynthetic genes regulation
	Development	A-box	1	773	+	cis-acting regulatory element
		TATA-box	48	168/225/303/304/305/365/367/494/631/632/633/657/754/755/841/908/909/1014/1015/1031/1032/1033/1034/1035/1155/1156/1157/1158/1241/1243/1286/1287/1288/1289/1401/1402/1403/1404/1405/1406/1439/1440/1442/1460/1461/1464/1465/1466	+/+/+/+/+/-/+/+/+/-/+/+/-/-/-/+/-/-/-/+/-/-/+/-/-/-/+/-/-/-/-/-/-/-/-/-/-/-/-/-/-/-/-/-/-/+/-/-	core promoter element around -30 of transcription start
		CAAT-box	40	60/67/102/147/153/242/252/277/328/361/370/406/415/416/497/580/612/662/706/707/720/766/819/884/899/900/920/981/993/1011/1045/1053/1131/1164/1173/1174/1191/1239/1258/1423	+/-/+/+/+/-/+/-/+/+/-/-/+/+/-/+/-/-/+/+/+/-/+/+/+/+/-/-/+/+/+/+/-/+/+/+/+/-/+/-	common cis-acting element in promoter and enhancer regions
		AT~TATA-box	6	303/1033/1156/1402/1404/1440	+/-/-/-/-/-
		Unnamed__1	1	19	-
		Myb	2	334/999	-/+
		TATA	1	1400	-
		Myb-binding site	1	109	+
		MYB-like sequence	4	182/373/412/676	+/-/+/+
		WRE3	1	1484	-
		CCGTCC motif	1	773	+
		MYC	3	147/328/361	-/-/-
		MYB	6	109/182/373/412/458/676	+/+/-/+/-/+
		CCGTCC-box	1	773	+
		Unnamed__4	11	142/504/529/534/555/688/739/950/1062/1300/1362	+/-/-/-/-/-/-/-/+/-/+
		AAGAA-motif	2	1147/1177	+/-
MdMATE63	Stress	ARE	1	127	-	cis-acting regulatory element essential for the anaerobic induction
	Stress	TC-rich repeats	1	630	-	cis-acting element involved in defense and stress responsiveness
	Stress	G-Box	10	88/835/858/881/1130/1384/88/835/858/1031	+/-/-/-/-/-/+/-/-/-	cis-acting regulatory element involved in light responsiveness
	Stress	chs-CMA2a	1	609	-	part of a light responsive element
	Stress	chs-CMA1a	1	1194	-	part of a light responsive element
	Stress	MBS	2	1246/1410	+/-	MYB binding site involved in drought-inducibility
	Stress	AE-box	3	644/1475/1489	+/+/+	part of a module for light response
	Stress	Box 4	2	33/1395	+/-	part of a conserved DNA module involved in light responsiveness
	Responsive	AuxRR-core	1	288	+	cis-acting regulatory element involved in auxin responsiveness
	Responsive	ABRE	12	88/89/835/836/858/859/882/1032/1128/1130/1382/1384	+/+/-/+/-/+/+/+/-/-/-/-	cis-acting element involved in the abscisic acid responsiveness
	Responsive	CGTCA-motif	2	816/880	-/-	cis-acting regulatory element involved in the MeJA-responsiveness
	Responsive	P-box	1	1284	+	gibberellin-responsive element
	Responsive	TGACG-motif	2	816/880	+/+	cis-acting regulatory element involved in the MeJA-responsiveness
	Development	O2-site	1	1021	-	cis-acting regulatory element involved in zein metabolism regulation
	Development	GCN4_motif	1	605	-	cis-regulatory element involved in endosperm expression
	Development	MSA-like	1	896	-	cis-acting element involved in cell cycle regulation
		TATA-box	37	111/445/446/447/448/471/472/520/521/522/523/673/675/780/781/868/869/999/1000/1061/1062/1069/1070/1115/1116/1207/1208/1209/1210/1211/1212/1214/1300/1358/1359/1370/1371	+/+/+/+/+/-/+/+/+/+/+/-/+/-/-/+/-/-/-/-/-/+/-/+/-/-/-/-/-/-/-/-/-/-/-/-/-	core promoter element around -30 of transcription start
		CAAT-box	30	24/66/78/81/196/308/309/320/331/358/390/402/443/514/545/582/587/590/620/701/756/811/866/969/971/976/1110/1121/1164/1336	-/-/+/-/+/+/+/-/+/-/+/-/+/-/-/+/+/-/+/-/+/+/+/+/-/+/-/+/-/+	common cis-acting element in promoter and enhancer regions
		AT~TATA-box	5	446/521/1208/1210/1212	+/+/-/-/-
		CCAAT-box	1	899	-	MYBHv1 binding site
		MYB-like sequence	1	1223	+
		ABRE3a	2	1130/1384	-/-
		ABRE4	2	1130/1384	+/+
		Unnamed__1	4	205/860/883/1129	+/+/+/-
		Myb	2	1246/1410	+/-
		STRE	2	200/1416	+/-
		NON	1	894	-
		Unnamed__6	2	448/1371	+/+
		MYB	1	1223	+
		MYC	6	265/563/787/890/969/1006	+/-/-/+/-/-
		F-box	1	276	+
		AAGAA-motif	1	96	+
		WUN-motif	1	1197	-
		Unnamed__4	8	764/801/886/1127/1187/1314/1353/1425	-/+/-/+/-/-/+/+
		MYB recognition site	1	899	+
MdMATE64	Stress	ARE	2	472/644	-/-	cis-acting regulatory element essential for the anaerobic induction
	Stress	TC-rich repeats	1	1238	+	cis-acting element involved in defense and stress responsiveness
	Stress	G-Box	7	32/1398/1/368/983/1256/1357	-/-/+/+/+/+/+	cis-acting regulatory element involved in light responsiveness
	Stress	Box II	1	1249	-	part of a light responsive element
	Stress	AE-box	2	294/429	+/+	part of a module for light response
	Responsive	CGTCA-motif	1	31	-	cis-acting regulatory element involved in the MeJA-responsiveness
	Responsive	TATC-box	1	842	+	cis-acting element involved in gibberellin-responsiveness
	Responsive	TGACG-motif	1	31	+	cis-acting regulatory element involved in the MeJA-responsiveness
	Responsive	ABRE	7	1/33/368/983/1256/1357/1398	-/+/-/-/-/-/-	cis-acting element involved in the abscisic acid responsiveness
	Development	O2-site	1	29	+	cis-acting regulatory element involved in zein metabolism regulation
	Development	GCN4_motif	1	751	-	cis-regulatory element involved in endosperm expression
		TATA-box	34	53/194/195/196/197/198/285/286/340/341/342/343/628/804/818/827/961/962/963/993/994/1040/1177/1227/1228/1229/1230/1417/1418/1419/1420/1442/1443/1444	-/+/-/+/+/+/+/+/-/-/-/+/+/-/-/-/-/+/-/+/-/-/-/-/-/-/-/-/-/-/-/-/-/-	core promoter element around -30 of transcription start
		CAAT-box	32	125/163/192/224/276/303/330/355/356/406/412/569/572/591/604/669/691/757/772/801/872/899/973/974/976/1047/1123/1159/1313/1333/1392/1447	-/+/+/-/+/+/+/+/+/+/-/+/-/+/+/-/+/-/-/+/+/-/+/+/-/-/+/+/-/+/-/-	common cis-acting element in promoter and enhancer regions
		Unnamed__1	4	34/1255/1294/1356	+/-/-/-
		AT~TATA-box	2	196/961	+/-
		ABRE4	1	1398	+
		DRE1	1	1186	+
		WRE3	1	216	+
		ABRE3a	1	1398	-
		STRE	3	73/90/106	+/+/-
		W box	1	273	-
		MYC	4	230/654/1286/1391	+/-/+/+
		AAGAA-motif	4	75/77/291/1144	+/+/+/+
		WUN-motif	1	1241	+
		Unnamed__4	7	88/93/220/735/1365/1453/1482	-/-/+/-/+/+/+
MdMATE65	Stress	Box 4	1	1143	-	part of a conserved DNA module involved in light responsiveness
	Stress	MRE	1	606	-	MYB binding site involved in light responsiveness
	Stress	G-Box	9	335/392/414/968/335/392/414/994/1179	+/+/+/+/+/+/+/+/-	cis-acting regulatory element involved in light responsiveness
	Stress	GATA-motif	1	73	+	part of a light responsive element
	Stress	ARE	1	466	+	cis-acting regulatory element essential for the anaerobic induction
	Responsive	ERE	1	637	+	ethylene-responsive element
	Responsive	AuxRR-core	1	988	-	cis-acting regulatory element involved in auxin responsiveness
	Responsive	GARE-motif	1	1159	+	gibberellin-responsive element
	Responsive	ABRE	9	335/336/392/393/414/415/968/994/1180	+/+/+/+/+/+/-/-/+	cis-acting element involved in the abscisic acid responsiveness
	Responsive	TGACG-motif	3	204/341/970	-/+/-	cis-acting regulatory element involved in the MeJA-responsiveness
	Responsive	CGTCA-motif	3	204/341/970	+/-/+	cis-acting regulatory element involved in the MeJA-responsiveness
	Responsive	TCA-element	1	1187	+	cis-acting element involved in salicylic acid responsiveness
	Development	MSA-like	1	398	-	cis-acting element involved in cell cycle regulation
	Development	circadian	1	707	-	cis-acting regulatory element involved in circadian control
	Development	A-box	1	1049	+	cis-acting regulatory element
	Development	O2-site	1	972	-	cis-acting regulatory element involved in zein metabolism regulation
		TATA-box	28	9/37/38/59/60/64/65/81/82/83/251/273/274/502/503/644/645/646/647/856/857/1065/1148/1389/1390/1391/1392/1393	+/+/+/-/+/+/+/+/-/+/+/-/+/-/+/-/-/-/+/-/-/-/-/+/-/-/-/-	core promoter element around -30 of transcription start
		CAAT-box	34	151/212/243/304/469/470/472/477/545/569/689/725/754/765/770/813/830/854/865/914/982/1014/1025/1030/1071/1080/1102/1103/1104/1255/1292/1398/1399/1401	-/+/-/+/+/+/-/+/+/-/+/+/+/+/+/+/-/+/+/-/+/+/+/+/+/+/+/+/+/-/-/+/+/-	common cis-acting element in promoter and enhancer regions
		AAGAA-motif	1	872	-
		DRE core	1	1430	-
		MYB recognition site	3	374/401/1053	-/+/+
		CCGTCC-box	1	1049	+
		Unnamed__4	10	2/196/388/485/601/698/734/1001/1195/1235	+/+/-/-/-/+/+/-/-/-
		MYB	3	978/1160/1296	+/-/-
		MYC	5	280/470/725/754/1318	-/+/-/-/-
		CCGTCC motif	1	1049	+
		MYB-like sequence	1	1296	-
		CCAAT-box	3	374/401/1053	+/-/-	MYBHv1 binding site
		W box	2	975/1163	-/+
		NON	1	396	-
		Myb-binding site	1	1160	-
		Unnamed__1	3	385/416/993	+/+/-
		Unnamed__2	1	603	-
		AT~TATA-box	1	1391	-
MdMATE66	Stress	TC-rich repeats	1	261	-	cis-acting element involved in defense and stress responsiveness
	Stress	ARE	2	350/1424	+/+	cis-acting regulatory element essential for the anaerobic induction
	Stress	TCT-motif	1	911	+	part of a light responsive element
	Stress	LAMP-element	1	203	-	part of a light responsive element
	Stress	Box 4	4	237/873/960/1093	+/-/-/-	part of a conserved DNA module involved in light responsiveness
	Responsive	CGTCA-motif	1	922	-	cis-acting regulatory element involved in the MeJA-responsiveness
	Responsive	TGA-box	1	922	+	part of an auxin-responsive element
	Responsive	P-box	1	370	+	gibberellin-responsive element
	Responsive	TATC-box	1	424	+	cis-acting element involved in gibberellin-responsiveness
	Responsive	TGACG-motif	1	922	+	cis-acting regulatory element involved in the MeJA-responsiveness
	Responsive	TCA-element	1	901	-	cis-acting element involved in salicylic acid responsiveness
	Development	circadian	1	988	-	cis-acting regulatory element involved in circadian control
		TATA-box	39	40/41/42/43/96/277/278/372/473/474/565/566/595/596/597/648/704/706/835/971/972/973/974/1047/1054/1055/1056/1057/1058/1059/1060/1081/1083/1269/1316/1454/1455/1456/1457	-/-/-/+/+/+/+/-/+/+/-/+/+/-/+/+/-/+/-/-/-/-/-/-/+/-/-/-/-/+/-/-/-/-/+/-/-/-/-	core promoter element around -30 of transcription start
		CAAT-box	30	3/15/16/21/88/101/233/241/285/447/572/639/648/649/673/826/861/930/1007/1066/1307/1328/1334/1370/1388/1389/1460/1468/1477/1486	-/+/+/-/+/-/+/-/-/+/-/+/+/+/-/-/+/+/-/+/-/-/-/+/+/+/-/+/+/+	common cis-acting element in promoter and enhancer regions
		AT~TATA-box	3	1056/1058/1455	-/-/-
		AP-1	1	633	-
		Myb	2	545/1312	+/-
		STRE	2	407/901	-/-
		AT-rich sequence	1	195	+	element for maximal elicitor-mediated activation (2copies)
		MYB-like sequence	1	1385	+
		MYB	2	243/1385	-/+
		MYC	5	20/861/948/1327/1370	+/-/+/+/-
		Unnamed__4	2	620/1339	+/+
		AAGAA-motif	2	261/1297	+/-

## Sheet: Table S7
Table S7. FPKM of MdMATE genes with three pathogen infections.
GeneID	Genename	ASGV free	ASGV infected	P. expansum free	P. expansum infected	V. inaequalis free	V. inaequalis infected 2 days	V. inaequalis infected 4 days	V. inaequalis infected 6 days	V. inaequalis infected 8 days	V. inaequalis infected 10 days	V. inaequalis infected 12 days	V. inaequalis infected 14 days
MD09G1145600	MdMATE1	5.66228	5.22362	3.40092	0.674881	13.8628	27.9418	12.2258	70.2198	28.1454	20.107	14.3281	4.93818
MD17G1132100	MdMATE2	1.08059	1.02647	0	0	1.33908	10.1097	1.4563	0.960931	0	0.581619	0	0.18969
MD01G1032800	MdMATE3	5.64332	4.42039	0.950762	1.20078	15.1342	7.06889	10.6835	15.6883	28.0932	29.6726	13.7178	19.4152
MD01G1066100	MdMATE4	0	0	0	0	0	0	0	0	0	0.25249	0	0
MD01G1142500	MdMATE5	0.917544	0.272971	0.00925063	0	1.93841	0.29106	0.801793	1.19237	0	0.720981	0.838466	0.588442
MD01G1196800	MdMATE6	5.77473	7.05282	0.029354	2.87985	0	0	0.43128	0	0	16.4217	2.40553	3.80073
MD01G1206300	MdMATE7	24.8218	24.1254	9.13046	94.7573	38.7536	64.1064	28.5631	98.8014	31.9634	153.399	143.028	86.0326
MD01G1206500	MdMATE8	0	0	0	0.0141115	0	0	0.669308	0	0	0.301189	0	0.147686
MD01G1206700	MdMATE9	4.0783	4.38137	0.259187	19.2907	3.63702	16.5894	3.45531	22.9679	6.08118	19.1606	20.0855	10.4074
MD02G1066700	MdMATE10	1.64685	0.849231	1.62997	182.353	0.323011	0	1.08963	0	0	0.140053	0.162806	0.686428
MD02G1311900	MdMATE11	0.166154	0.142802	0.00686597	0	0	0	0	1.87159	0	0.660878	0	0
MD03G1175500	MdMATE12	2.33903	2.55151	3.98723	11.6503	1.41206	1.73457	5.06016	8.10649	0	10.3219	6.1826	9.70146
MD03G1230300	MdMATE13	1.40958	1.02711	0.0422929	65.6359	2.16434	0	1.21986	6.21267	0	13.0525	5.83085	11.8552
MD04G1067600	MdMATE14	0	0.109531	0	9.16432	0	0	0.160559	0	0	0	0	0
MD04G1165300	MdMATE15	5.18862	4.48386	1.61227	0.0272726	8.05491	3.77123	6.0562	3.85349	32.7481	5.53936	7.12361	6.27567
MD04G1173000	MdMATE16	0	0	0	0	0	0	0.351617	0	0	0.126494	0	0
MD05G1039600	MdMATE17	0.714009	0.424838	0.139358	0.0192912	1.07768	3.63409	1.25044	1.85602	0	0.468144	0.762632	0.366382
MD05G1056900	MdMATE18	2.89966	2.60337	0.150611	0.49355	2.43848	0	3.78374	1.74982	0	3.09022	2.15773	0.777193
MD05G1344300	MdMATE19	3.65274	3.92418	0.00886423	0	6.10429	6.41917	5.57325	3.42835	0	7.02665	3.75132	3.72221
MD05G1344500	MdMATE20	0.465679	1.10063	0	0	0.913437	0.639321	1.68834	3.93329	0	0.528242	1.84249	0.38822
MD05G1344900	MdMATE21	0.223418	0.403235	0.0349358	0.101887	0.526129	1.66611	0.764006	0.755061	0	1.14355	0.266228	0.372627
MD06G1222800	MdMATE22	18.5075	11.5937	0.381121	12.5184	7.67094	20.7128	13.1497	19.8176	0	24.6414	35.376	71.9382
MD07G1010700	MdMATE23	2.50234	2.90336	40.7369	3.59203	0	0	0.142517	0	0	0	0.0993311	0
MD07G1134500	MdMATE24	0	0	0	0	0	0	0.356768	0	0	1.02683	0	0.125755
MD07G1264100	MdMATE25	2.82863	2.75959	0.021924	0	0	0	0.0723164	0	0	1.04074	0.453778	1.01974
MD07G1277000	MdMATE26	0.138119	0.445148	0	0	0.270954	0	0.588503	0	0	1.41106	0	0.345461
MD07G1277200	MdMATE27	0.0803948	0	0	0	0	0	0	1.35805	0	0	0	0
MD07G1277300	MdMATE28	0	0	0	0.679399	0	0	0.10385	0	0	0.187127	0	0
MD08G1037600	MdMATE29	12.7649	13.2632	3.27945	18.0429	58.3102	60.311	60.2359	111.586	52.0735	71.8341	43.0389	27.2165
MD08G1190900	MdMATE30	0	0	0	0.0224847	0	0	0.316145	0	0	0	0.264471	0.667909
MD08G1191000	MdMATE31	0	0	0	0	0.349123	0	0.0840572	0	0	0.151306	0.70338	0.445166
MD08G1209800	MdMATE32	2.25431	3.08784	0.219785	0.577326	0.276395	0	0.333457	1.19013	0	1.67914	0.836899	0.3524
MD09G1108500	MdMATE33	0.273043	0.264	0.00846827	16.4851	0.267824	0	0.12928	0	0	0.116237	0	0
MD09G1258000	MdMATE34	0.0948804	0	0	0.12459	0	0	0.0895346	0	0	0.161212	0	0
MD10G1045100	MdMATE35	0.173071	0.111559	0.0361823	0	0	3.91425	0.980988	1.46169	0	1.47134	1.02607	0.288541
MD10G1065100	MdMATE36	1.98193	2.02901	3.46151	2.25857	8.46351	8.43199	5.08506	0.984889	0	3.97372	3.23631	5.73537
MD10G1138300	MdMATE37	1.54165	1.5527	6.59176	0.608606	3.2143	4.5878	5.12309	3.25624	0	1.23259	0.860764	1.84802
MD10G1320300	MdMATE38	9.54368	9.63904	0.0563819	11.6832	16.697	16.3226	12.0426	38.0002	26.9231	40.4979	33.6183	29.3971
MD11G1148000	MdMATE39	2.02895	1.62352	1.97948	12.1144	2.745	2.59695	2.84823	4.72786	0	8.45753	4.98722	4.1998
MD11G1193400	MdMATE40	0.328577	0.494193	4.52469	15.3559	0.214905	0	0.2078	0	0	0.466779	0	0.273982
MD11G1250700	MdMATE41	0	0	0	0	0	0	0.0790944	0	0	0	0	0
MD11G1251300	MdMATE42	0.737846	0.259422	0.0275469	0	0	0	0.317644	0	0	0.228464	0	0.335551
MD12G1014700	MdMATE43	2.64307	1.56555	0	0.0114137	1.40132	0	2.02851	1.20679	0	0	0.282842	0.238223
MD12G1179400	MdMATE44	0.834299	0.307302	0.145317	0.00947768	4.67687	0	4.74567	5.03427	0	3.04647	2.7173	1.7888
MD12G1186300	MdMATE45	0	0	0	0	0.298092	0	0.21564	0	0	1.29305	0	0.126691
MD13G1031800	MdMATE46	3.37171	3.81292	0.0301651	0.00940746	10.6775	0	5.94471	2.99827	0	4.43533	11.9623	11.4427
MD13G1031900	MdMATE47	0	0	0.0270829	0	0.68203	0	0.246375	0	0	0	0	0
MD13G1032000	MdMATE48	0.143051	0.0922089	0.00937503	0	0.561242	0	1.42175	0	0	0.121763	0	0.35779
MD13G1032100	MdMATE49	0.226416	0.194593	13.9059	0.163197	0.296088	0	0	0	0	0.25688	0	0.125839
MD13G1102100	MdMATE50	6.84711	7.02901	0.0197242	82.6142	14.926	10.7331	11.6545	33.2049	21.834	55.8367	35.6798	26.959
MD13G1166100	MdMATE51	0	0.105843	0	0.0131258	0.644132	0	0.232816	0	0	0	0	1.09507
MD14G1012300	MdMATE52	5.02523	4.49071	1.43243	9.00147	8.73947	4.01299	6.7694	22.1914	11.245	19.1739	13.5894	8.66603
MD15G1197200	MdMATE53	0.277261	0.536158	3.5093	0.108161	0	0	0.656295	0	0	0	0	0.115581
MD15G1378200	MdMATE54	3.77819	2.22175	0.26732	14.4215	3.64106	0	3.26479	5.59918	0	2.25778	3.67654	6.96334
MD15G1378900	MdMATE55	0.261581	0	0.0573751	0	0.256592	0	0.681447	1.10483	0	0.111383	0	0
MD15G1379100	MdMATE56	0.721632	0.232577	6.77371	1.45395	1.65181	0	2.39429	1.01603	0	0.20494	1.66898	1.30368
MD15G1393900	MdMATE57	8.58343	19.1132	0	0.049921	1.11326	2.34011	1.14157	10.7856	0	0.241536	0.842672	0.35485
MD16G1033800	MdMATE58	0.134395	0.0866293	8.34239	2.05051	0	0	0.127284	0	0	0.686616	0	0.336154
MD16G1033900	MdMATE59	2.54985	2.44192	12.8383	7.74059	0.857908	0	1.4202	0.615581	0	3.79366	2.17245	2.12655
MD16G1034100	MdMATE60	0.319161	0.246872	0.401508	0.518429	0.250464	0	0.181444	0	0	0	0	0.638658
MD16G1034200	MdMATE61	0.22795	0.293867	0.0312201	0.0120955	0.596183	0	0.0718799	0	0	0	0	0.253382
MD16G1102700	MdMATE62	0.277776	0.179051	0	0	1.90724	0	1.11776	0	28.4541	0.23648	1.92518	0
MD16G1165600	MdMATE63	0	0	0	0.205379	0	0	0.267431	0	0	0.120239	0	0.471049
MD17G1096400	MdMATE64	2.45486	3.43601	0	0.0134947	0.275186	0	0.796825	0	13.7936	5.01549	1.94429	0.584764
MD17G1131800	MdMATE65	0.184868	0.158885	0	0.097223	0	3.81792	0.175215	4.16453	0	0.629943	0	0.102761
MD17G1137500	MdMATE66	1.16822	0.115849	0.0621128	0	0	0	0.678847	3.03571	0	0.763751	0	0.599256
